# Supplementary material for: 1-(3,4-Dihydroxy­phen­yl)-2-(4-fluoro­phen­yl)ethanone
Source: Acta Crystallogr Sect E Struct Rep Online. 2008 Nov 8;64(Pt 12):o2282. doi: 10.1107/S1600536808035733 (PMC2959813; doi:10.1107/S1600536808035733)
Supplement: Supplementary file 2 [file e-64-o2282-Isup2.hkl]

# 
# h,k,l, Fc-squared, Fo-squared, sigma(Fo-squared) and status flag 
# 
data_I
_shelx_title ' YU in P-1                   New: P21/c' 
_shelx_refln_list_code          4 
_shelx_F_calc_maximum      178.07 
_exptl_crystal_F_000       512.00 
_reflns_d_resolution_high  0.8343 
 
loop_ 
 _symmetry_equiv_pos_as_xyz 
 'x, y, z' 
 '-x, y+1/2, -z+1/2' 
 '-x, -y, -z' 
 'x, -y-1/2, z-1/2' 
 
_cell_length_a     8.1640 
_cell_length_b     5.9120 
_cell_length_c    24.9460 
_cell_angle_alpha  90.000 
_cell_angle_beta  105.330 
_cell_angle_gamma  90.000 
 
_shelx_F_squared_multiplier     1.000 
 
loop_ 
 _refln_index_h 
 _refln_index_k 
 _refln_index_l 
 _refln_F_squared_calc 
 _refln_F_squared_meas 
 _refln_F_squared_sigma 
 _refln_observed_status 
   1   0   0      616.51      506.68     12.44 o 
   2   0   0     1060.40      933.05      5.64 o 
   3   0   0        8.90       10.87      0.92 o 
   4   0   0     6208.15     5636.17     87.29 o 
   5   0   0      594.47      574.17      7.77 o 
   6   0   0       28.39       21.92      2.03 o 
   7   0   0       38.58       45.32      2.95 o 
   8   0   0       36.62       33.53      2.76 o 
   9   0   0       12.43       14.18      2.76 o 
   1   1   0      789.33      840.02      4.87 o 
   2   1   0      191.02      201.74      2.96 o 
   3   1   0      199.34      211.57      3.69 o 
   4   1   0     1060.08     1124.88      9.48 o 
   5   1   0       12.71       12.53      1.66 o 
   6   1   0       33.30       34.82      2.76 o 
   7   1   0       49.01       51.04      3.50 o 
   8   1   0        0.92        1.66      2.39 o 
   9   1   0        1.85        4.24      2.21 o 
   0   2   0      444.65      439.29      4.63 o 
   1   2   0      175.08      196.44      3.32 o 
   2   2   0      910.44      920.83      7.44 o 
   3   2   0      596.75      646.85      6.85 o 
   4   2   0        1.05       -0.37      1.11 o 
   5   2   0      128.03      124.26      4.06 o 
   6   2   0        4.31        2.58      2.21 o 
   7   2   0        8.56       10.87      2.58 o 
   8   2   0        0.87        1.47      2.03 o 
   9   2   0        0.22        2.03      1.66 o 
   1   3   0      740.80      803.04      7.79 o 
   2   3   0       13.91        9.58      1.66 o 
   3   3   0      373.19      409.35      6.47 o 
   4   3   0       18.04       17.87      1.84 o 
   5   3   0      284.74      291.53      6.46 o 
   6   3   0       40.08       42.56      3.13 o 
   7   3   0        5.78       14.74      2.95 o 
   8   3   0        0.53       -2.39      2.39 o 
   0   4   0      532.51      485.01      7.21 o 
   1   4   0      129.55      117.44      3.87 o 
   2   4   0        1.61        1.29      1.29 o 
   3   4   0        5.97        0.37      2.03 o 
   4   4   0      136.24      139.18      4.98 o 
   5   4   0        8.94        8.10      2.39 o 
   6   4   0       38.92       39.42      3.32 o 
   7   4   0        6.27        5.34      2.76 o 
   1   5   0      146.87      136.24      4.79 o 
   2   5   0        9.51       11.42      2.21 o 
   3   5   0        8.70        7.37      2.76 o 
   4   5   0      145.21      150.78      5.90 o 
   5   5   0       56.04       53.61      4.24 o 
   6   5   0       24.11       21.55      3.50 o 
   0   6   0        8.93        7.55      2.39 o 
   1   6   0        9.76        6.08      2.39 o 
   2   6   0        0.36        3.32      2.76 o 
   3   6   0       83.23       79.42      4.98 o 
   4   6   0        4.33        2.95      2.95 o 
   1   7   0        0.00        3.32      2.76 o 
  -9   1   1        5.35        8.84      2.39 o 
  -8   1   1       29.77       24.13      3.13 o 
  -7   1   1      293.54      278.59      6.83 o 
  -6   1   1      586.78      563.73      8.50 o 
  -5   1   1       25.25       24.87      2.03 o 
  -4   1   1      150.76      166.37      3.69 o 
  -3   1   1      942.04     1044.96      7.64 o 
  -2   1   1      211.69      212.54      2.96 o 
  -1   1   1     2907.52     3064.09     40.00 o 
   0   1   1     2386.71     2006.15     93.06 o 
   1   1   1        0.12        4.97      0.55 o 
   2   1   1      128.09      150.59      2.58 o 
   3   1   1      918.39     1011.23      7.82 o 
   4   1   1      268.09      256.45      4.80 o 
   5   1   1      227.36      231.73      5.17 o 
   6   1   1        4.90        5.71      1.84 o 
   7   1   1       25.93       33.53      3.13 o 
   8   1   1        4.77        6.63      2.21 o 
   9   1   1        3.88        6.63      2.39 o 
  -9   2   1        2.75        1.66      2.39 o 
  -8   2   1        1.94        1.47      2.21 o 
  -7   2   1       15.03       15.11      2.76 o 
  -6   2   1        0.94        2.76      1.66 o 
  -5   2   1        4.46        5.16      1.66 o 
  -4   2   1       62.26       80.72      2.95 o 
  -3   2   1      255.85      248.91      4.43 o 
  -2   2   1       58.61       68.38      2.21 o 
  -1   2   1       77.24       72.09      2.03 o 
   0   2   1       56.27       42.71      1.20 o 
   1   2   1     1811.11     2066.58     10.18 o 
   2   2   1      140.57      130.06      2.95 o 
   3   2   1       81.46       97.51      2.95 o 
   4   2   1        6.39        5.71      1.29 o 
   5   2   1       95.67       92.16      3.50 o 
   6   2   1      208.69      196.04      5.72 o 
   7   2   1       93.88       77.58      4.42 o 
   8   2   1        4.73        8.29      2.58 o 
  -8   3   1        3.33        3.32      2.39 o 
  -7   3   1      216.96      219.61      6.82 o 
  -6   3   1      165.29      171.83      5.53 o 
  -5   3   1        5.45        4.60      2.03 o 
  -4   3   1       32.40       28.56      2.40 o 
  -3   3   1       94.63      114.47      3.69 o 
  -2   3   1      767.47      821.38      8.34 o 
  -1   3   1      554.44      648.74      7.04 o 
   0   3   1       24.45       14.19      1.04 o 
   1   3   1       38.59       35.75      2.03 o 
   2   3   1      153.42      183.70      4.24 o 
   3   3   1       30.56       45.69      2.40 o 
   4   3   1       32.22       33.90      2.40 o 
   5   3   1       75.81       79.06      4.05 o 
   6   3   1       75.17       79.60      4.24 o 
   7   3   1       13.80       10.50      2.95 o 
   8   3   1        1.38        4.42      2.58 o 
  -7   4   1        0.19       -2.39      2.39 o 
  -6   4   1       22.30       25.42      2.95 o 
  -5   4   1      124.43      123.68      4.98 o 
  -4   4   1      109.98      110.40      4.61 o 
  -3   4   1       65.45       72.23      3.32 o 
  -2   4   1       36.85       44.40      2.58 o 
  -1   4   1      123.26      122.04      3.87 o 
   0   4   1        0.53        1.82      1.57 o 
   1   4   1      186.34      166.55      4.43 o 
   2   4   1        6.85        8.10      1.47 o 
   3   4   1        1.61        0.37      1.66 o 
   4   4   1      231.73      265.23      6.64 o 
   5   4   1       22.83       21.55      2.76 o 
   6   4   1        2.66        2.21      2.21 o 
   7   4   1        0.43        4.42      2.58 o 
  -6   5   1        1.56        0.37      2.76 o 
  -5   5   1       14.22       17.87      2.76 o 
  -4   5   1        5.76        4.79      2.95 o 
  -3   5   1       85.50       91.59      4.61 o 
  -2   5   1        6.05        6.26      2.39 o 
  -1   5   1       19.04       17.32      2.21 o 
   0   5   1        0.71        1.57      1.17 o 
   1   5   1       32.68       36.48      2.76 o 
   2   5   1        9.18        9.21      2.21 o 
   3   5   1      127.73      129.21      5.35 o 
   4   5   1       31.86       32.79      3.68 o 
   5   5   1       20.50       25.24      3.32 o 
   6   5   1       14.45       18.05      3.32 o 
  -5   6   1        7.48        7.55      3.32 o 
  -4   6   1        0.54       -2.03      2.58 o 
  -3   6   1        8.83        3.50      3.50 o 
  -2   6   1      137.95      124.78      5.90 o 
  -1   6   1      128.28      112.61      5.35 o 
   0   6   1        4.26        1.76      1.36 o 
   1   6   1        0.01       -0.55      2.21 o 
   2   6   1       27.24       21.18      3.32 o 
   3   6   1       44.25       47.53      4.42 o 
   4   6   1        0.97        2.76      2.39 o 
  -1   7   1        0.01        1.66      2.58 o 
   0   7   1        1.98       -0.35      2.86 o 
   1   7   1        3.17        5.53      2.58 o 
  -9   0   2        4.44        2.21      1.84 o 
  -8   0   2       92.89       78.13      4.24 o 
  -7   0   2        7.67        7.74      2.03 o 
  -6   0   2      701.71      699.68      9.07 o 
  -5   0   2      146.40      167.81      4.06 o 
  -4   0   2       35.27       46.06      2.03 o 
  -3   0   2      389.93      331.02      4.26 o 
  -2   0   2      827.48      724.46      4.87 o 
  -1   0   2       41.71       42.06      0.92 o 
   0   0   2      826.61      747.42     18.99 o 
   1   0   2      870.66      738.12     17.17 o 
   2   0   2      302.41      266.95      3.33 o 
   3   0   2      146.29      149.27      2.95 o 
   4   0   2     1277.90     1292.13     10.06 o 
   5   0   2       38.78       47.35      2.40 o 
   6   0   2       17.37       21.55      2.21 o 
   7   0   2       11.36        8.10      2.03 o 
   8   0   2        0.05       -0.18      1.84 o 
   9   0   2       21.80       27.45      3.50 o 
  -9   1   2        0.50        5.34      1.66 o 
  -8   1   2       54.02       49.56      3.68 o 
  -7   1   2      244.99      237.02      6.27 o 
  -6   1   2      455.35      442.82      7.57 o 
  -5   1   2      158.06      156.57      4.06 o 
  -4   1   2       52.27       65.24      2.40 o 
  -3   1   2      263.33      251.47      3.88 o 
  -2   1   2      761.87      720.05      5.41 o 
  -1   1   2     4113.85     4288.15     48.30 o 
   0   1   2     1096.04     1042.91     14.19 o 
   1   1   2     2868.14     2843.70     40.85 o 
   2   1   2       55.60       60.10      1.84 o 
   3   1   2      489.92      569.41      6.11 o 
   4   1   2       38.90       38.33      2.03 o 
   5   1   2      341.44      350.64      6.28 o 
   6   1   2      117.64      122.95      4.24 o 
   7   1   2      158.36      122.59      4.98 o 
   8   1   2        3.18        3.68      2.39 o 
   9   1   2       12.17       14.37      2.95 o 
  -9   2   2        0.76        3.87      2.21 o 
  -8   2   2        4.75        4.97      2.21 o 
  -7   2   2      518.12      500.01      9.42 o 
  -6   2   2       25.33       26.90      2.58 o 
  -5   2   2        6.45        9.39      1.47 o 
  -4   2   2       55.98       54.18      2.40 o 
  -3   2   2      347.84      385.52      5.36 o 
  -2   2   2     1160.99     1231.53      8.40 o 
  -1   2   2       31.87       25.98      1.29 o 
   0   2   2       32.24       33.33      1.20 o 
   1   2   2      145.02      139.69      2.95 o 
   2   2   2     2627.13     2637.03     54.36 o 
   3   2   2      225.67      245.11      4.43 o 
   4   2   2        0.79        2.58      1.11 o 
   5   2   2      163.41      150.65      4.61 o 
   6   2   2      296.62      289.32      6.83 o 
   7   2   2       17.62       15.11      2.76 o 
   8   2   2        0.91       -2.21      2.21 o 
  -8   3   2       10.26       12.34      2.76 o 
  -7   3   2        2.06        0.92      2.58 o 
  -6   3   2        2.22        4.42      2.39 o 
  -5   3   2      146.75      153.76      4.98 o 
  -4   3   2        1.30        5.16      1.29 o 
  -3   3   2      408.91      444.40      6.84 o 
  -2   3   2       13.94       15.66      1.66 o 
  -1   3   2        0.11        0.92      1.11 o 
   0   3   2      169.39      150.23      8.67 o 
   1   3   2      296.65      304.18      4.99 o 
   2   3   2      259.53      257.88      4.80 o 
   3   3   2      342.22      386.88      6.46 o 
   4   3   2        7.35        7.18      1.84 o 
   5   3   2       67.47       67.81      3.69 o 
   6   3   2       55.06       70.01      3.87 o 
   7   3   2      134.31      138.79      5.71 o 
   8   3   2        0.26        2.03      2.21 o 
  -7   4   2       37.44       44.40      3.68 o 
  -6   4   2        4.72        5.34      2.39 o 
  -5   4   2       12.33       11.60      2.58 o 
  -4   4   2      221.10      223.35      6.09 o 
  -3   4   2       16.19       18.24      2.21 o 
  -2   4   2       54.08       47.54      2.76 o 
  -1   4   2      139.80      134.23      4.06 o 
   0   4   2      773.70      649.53     12.50 o 
   1   4   2       14.66        9.58      1.84 o 
   2   4   2       20.38       16.03      1.84 o 
   3   4   2       55.08       55.83      3.32 o 
   4   4   2      138.94      160.01      5.71 o 
   5   4   2        4.07        6.45      2.21 o 
   6   4   2        1.05        2.95      2.21 o 
   7   4   2        8.84       10.32      2.76 o 
  -6   5   2       48.54       56.74      4.42 o 
  -5   5   2        5.60        5.89      2.39 o 
  -4   5   2       56.72       61.72      4.42 o 
  -3   5   2       29.64       32.61      3.13 o 
  -2   5   2      163.28      159.84      5.53 o 
  -1   5   2       34.58       27.08      2.76 o 
   0   5   2        0.01        0.38      1.75 o 
   1   5   2       13.47       15.47      2.39 o 
   2   5   2       12.03       11.42      2.39 o 
   3   5   2        7.72        5.34      2.76 o 
   4   5   2       54.57       63.20      4.24 o 
   5   5   2        5.24        6.45      2.58 o 
   6   5   2        0.06        0.37      2.58 o 
  -5   6   2        0.04       -1.29      2.76 o 
  -4   6   2       10.24       10.50      3.13 o 
  -3   6   2      117.18      113.53      5.71 o 
  -2   6   2       29.66       27.26      3.68 o 
  -1   6   2        0.88        0.37      2.39 o 
   0   6   2       21.84       17.96      1.95 o 
   1   6   2       97.54       91.59      4.79 o 
   2   6   2        6.49       11.24      2.76 o 
   3   6   2        0.00        5.71      2.76 o 
   4   6   2        5.66        4.79      2.95 o 
  -1   7   2        4.86        8.47      2.58 o 
   0   7   2        5.65        1.10      1.89 o 
   1   7   2        1.86        2.03      2.58 o 
  -9   1   3       13.81       16.39      2.58 o 
  -8   1   3        1.71       -0.55      2.39 o 
  -7   1   3      192.16      195.09      5.90 o 
  -6   1   3       49.85       45.33      2.76 o 
  -5   1   3      436.78      419.52      6.65 o 
  -4   1   3      387.78      382.66      5.55 o 
  -3   1   3       22.57       21.19      1.29 o 
  -2   1   3       19.78       12.34      0.92 o 
  -1   1   3      888.59      936.36      5.44 o 
   0   1   3       59.33       63.60      1.94 o 
   1   1   3      187.59      193.33      2.59 o 
   2   1   3     1966.56     1765.45     39.14 o 
   3   1   3      916.77      993.17      8.00 o 
   4   1   3       96.96      102.86      3.13 o 
   5   1   3        0.03       -0.37      1.29 o 
   6   1   3       31.46       27.63      2.39 o 
   7   1   3       94.88       70.58      4.05 o 
   8   1   3        8.50        3.87      2.58 o 
   9   1   3        0.80        0.18      2.21 o 
  -9   2   3        0.04       -1.84      2.21 o 
  -8   2   3        0.05        2.03      2.03 o 
  -7   2   3      360.29      376.49      8.30 o 
  -6   2   3       16.30       15.29      2.39 o 
  -5   2   3      206.93      202.35      4.98 o 
  -4   2   3      350.22      390.69      6.10 o 
  -3   2   3     1692.57     1941.26     11.79 o 
  -2   2   3      583.86      602.81      6.12 o 
  -1   2   3     1958.46     1965.86     10.20 o 
   0   2   3       27.45       20.55      2.40 o 
   1   2   3     1417.69     1554.28      9.18 o 
   2   2   3      208.18      213.02      3.88 o 
   3   2   3        1.78        3.32      0.92 o 
   4   2   3        0.23        0.18      1.11 o 
   5   2   3       18.42       18.05      2.03 o 
   6   2   3      593.90      635.79      9.98 o 
   7   2   3       11.16       14.74      2.76 o 
   8   2   3        4.51        1.47      2.21 o 
  -8   3   3        0.10        0.92      2.39 o 
  -7   3   3       12.73       14.74      2.58 o 
  -6   3   3      318.88      322.73      7.38 o 
  -5   3   3       80.08       82.19      3.69 o 
  -4   3   3       42.03       41.46      2.58 o 
  -3   3   3        0.66        1.47      1.29 o 
  -2   3   3      292.80      343.65      5.54 o 
  -1   3   3        0.49        0.74      0.92 o 
   0   3   3       20.45       19.46      1.47 o 
   1   3   3      479.43      554.94      6.66 o 
   2   3   3        0.02       -1.29      1.29 o 
   3   3   3       76.06       84.59      3.32 o 
   4   3   3       90.24       87.54      3.50 o 
   5   3   3      148.55      156.52      5.16 o 
   6   3   3        6.76        4.05      2.58 o 
   7   3   3       47.27       46.06      3.87 o 
   8   3   3        0.10        0.37      2.39 o 
  -7   4   3        0.14        1.66      2.21 o 
  -6   4   3        3.18        3.87      2.21 o 
  -5   4   3       20.94       23.95      2.95 o 
  -4   4   3        6.17        4.42      2.21 o 
  -3   4   3        1.60        1.84      1.66 o 
  -2   4   3        3.62        4.97      1.47 o 
  -1   4   3      164.70      165.97      4.61 o 
   0   4   3      154.83      146.34      9.68 o 
   1   4   3       12.12       15.47      1.84 o 
   2   4   3       21.15       23.03      2.21 o 
   3   4   3        0.22        1.11      1.84 o 
   4   4   3        2.44       -2.95      2.95 o 
   5   4   3      102.95       92.88      4.79 o 
   6   4   3        0.01       -0.74      2.21 o 
   7   4   3        3.47        2.03      2.39 o 
  -6   5   3        7.61       11.42      3.13 o 
  -5   5   3       15.29       16.03      3.13 o 
  -4   5   3       13.44        9.58      2.76 o 
  -3   5   3       13.78       13.45      2.76 o 
  -2   5   3      199.90      218.33      6.27 o 
  -1   5   3       20.63       19.90      2.58 o 
   0   5   3       97.01       84.82      3.41 o 
   1   5   3      155.96      152.46      5.16 o 
   2   5   3        9.49        8.66      2.39 o 
   3   5   3        4.11        3.32      2.21 o 
   4   5   3        0.84       -2.39      2.39 o 
   5   5   3       12.16       10.50      2.76 o 
   6   5   3        0.45        2.95      2.39 o 
  -5   6   3        0.05        0.55      2.95 o 
  -4   6   3       14.23       14.55      3.50 o 
  -3   6   3      113.82      106.52      5.71 o 
  -2   6   3        0.46       -1.66      2.39 o 
  -1   6   3        9.29       11.60      2.39 o 
   0   6   3        8.79       10.89      1.57 o 
   1   6   3       23.86       23.21      3.13 o 
   2   6   3       41.06       47.90      4.24 o 
   3   6   3        6.44        8.10      2.76 o 
   4   6   3        0.88       -1.66      2.95 o 
  -1   7   3        0.63        3.32      2.58 o 
   0   7   3        1.76        0.20      2.67 o 
  -9   0   4       17.08       13.26      2.58 o 
  -8   0   4       35.59       25.79      2.95 o 
  -7   0   4      107.55      105.61      4.42 o 
  -6   0   4        8.09        9.39      1.66 o 
  -5   0   4       16.68       23.40      1.84 o 
  -4   0   4     1832.09     1822.71     11.25 o 
  -3   0   4      468.58      495.14      5.19 o 
  -2   0   4        3.06        1.84      0.55 o 
  -1   0   4      165.96      194.62      2.22 o 
   0   0   4      364.21      297.70      1.84 o 
   1   0   4        0.09        0.55      0.37 o 
   2   0   4      260.39      240.15      3.33 o 
   3   0   4      146.41      124.16      2.95 o 
   4   0   4        0.30        0.18      1.11 o 
   5   0   4        0.08        0.92      1.29 o 
   6   0   4       14.98       11.42      2.03 o 
   7   0   4      205.16      176.10      5.72 o 
   8   0   4        1.67       -0.74      2.21 o 
  -9   1   4        6.95        4.60      2.39 o 
  -8   1   4       37.62       40.71      3.32 o 
  -7   1   4        1.83        1.66      2.21 o 
  -6   1   4        6.17        5.89      1.66 o 
  -5   1   4      213.04      217.15      4.98 o 
  -4   1   4      619.20      714.73      7.41 o 
  -3   1   4        1.02        4.97      0.92 o 
  -2   1   4      640.69      626.06      5.21 o 
  -1   1   4     2498.98     2389.14     38.39 o 
   0   1   4    14295.68    14970.08    299.95 o 
   1   1   4      100.90       85.79      1.85 o 
   2   1   4      213.91      213.88      3.51 o 
   3   1   4      109.35      112.66      2.95 o 
   4   1   4      857.71      925.91      9.09 o 
   5   1   4       64.31       65.23      3.13 o 
   6   1   4       98.98       98.42      4.05 o 
   7   1   4        6.69        5.53      2.21 o 
   8   1   4        5.44        0.92      2.39 o 
  -9   2   4        5.32        1.11      2.76 o 
  -8   2   4        4.05        0.18      2.21 o 
  -7   2   4      187.85      157.46      5.72 o 
  -6   2   4      423.96      403.14      7.57 o 
  -5   2   4      303.93      294.97      6.09 o 
  -4   2   4       44.04       44.41      2.40 o 
  -3   2   4      104.42      121.51      3.32 o 
  -2   2   4      886.71      951.15      7.63 o 
  -1   2   4     3056.69     3314.19     13.57 o 
   0   2   4     1544.79     1539.64     70.05 o 
   1   2   4      746.35      834.99      7.06 o 
   2   2   4       23.41       19.71      1.47 o 
   3   2   4       32.78       50.48      2.21 o 
   4   2   4       51.53       47.36      2.58 o 
   5   2   4        6.57       11.05      1.84 o 
   6   2   4      379.53      351.46      7.75 o 
   7   2   4      185.75      177.73      6.08 o 
   8   2   4       12.17       18.42      2.76 o 
  -8   3   4        6.77        8.29      2.58 o 
  -7   3   4       86.07       89.93      4.61 o 
  -6   3   4       41.07       44.95      3.32 o 
  -5   3   4       54.83       58.22      3.32 o 
  -4   3   4        4.38        8.29      1.66 o 
  -3   3   4        3.14        0.74      1.29 o 
  -2   3   4      103.77      115.78      3.50 o 
  -1   3   4       79.28       74.10      2.58 o 
   0   3   4      568.15      602.58     20.18 o 
   1   3   4       24.30       37.40      2.21 o 
   2   3   4      112.45      140.30      3.87 o 
   3   3   4      487.68      482.81      7.39 o 
   4   3   4       15.03       16.03      2.58 o 
   5   3   4       27.37       23.40      2.76 o 
   6   3   4       53.92       61.35      3.87 o 
   7   3   4       94.03      101.54      5.16 o 
   8   3   4        3.41        7.55      2.58 o 
  -8   4   4        7.60       16.39      2.95 o 
  -7   4   4        0.03        0.92      2.58 o 
  -6   4   4        0.00        7.18      1.84 o 
  -5   4   4      111.98      117.03      4.79 o 
  -4   4   4       54.98       57.86      3.50 o 
  -3   4   4       94.62       94.55      3.87 o 
  -2   4   4        3.67        4.60      1.47 o 
  -1   4   4       38.53       36.30      2.58 o 
   0   4   4      225.29      193.62     17.43 o 
   1   4   4       13.91       14.74      1.84 o 
   2   4   4       12.44        7.92      1.84 o 
   3   4   4      118.58      130.32      4.61 o 
   4   4   4      354.71      366.73      7.94 o 
   5   4   4      149.44      152.82      5.71 o 
   6   4   4        4.58        5.89      2.21 o 
   7   4   4        6.92        9.76      2.76 o 
  -6   5   4        8.72        5.34      3.32 o 
  -5   5   4       24.83       31.87      3.32 o 
  -4   5   4        3.63        7.92      2.76 o 
  -3   5   4       37.60       37.40      3.32 o 
  -2   5   4       39.50       31.14      3.13 o 
  -1   5   4       57.53       55.09      3.32 o 
   0   5   4        0.96        2.49      1.66 o 
   1   5   4       24.70       32.24      2.95 o 
   2   5   4       72.11       78.13      4.05 o 
   3   5   4        0.47        1.11      2.03 o 
   4   5   4        0.05        1.66      2.21 o 
   5   5   4        3.45        0.55      2.58 o 
   6   5   4        1.34        6.08      2.58 o 
  -5   6   4        4.80        9.76      2.76 o 
  -4   6   4        6.07        7.55      3.13 o 
  -3   6   4        6.91        8.47      3.32 o 
  -2   6   4       33.88       35.37      3.68 o 
  -1   6   4       15.93       10.32      2.58 o 
   0   6   4        0.32        0.13      2.76 o 
   1   6   4        2.48        0.92      2.58 o 
   2   6   4       24.05       27.82      3.68 o 
   3   6   4        0.06        2.95      2.58 o 
   4   6   4        0.27        3.68      2.76 o 
   0   7   4        0.00        0.33      1.84 o 
  -9   1   5       21.35       24.32      3.32 o 
  -8   1   5        0.57       -2.21      2.21 o 
  -7   1   5        9.56        5.53      2.03 o 
  -6   1   5      151.88      139.02      4.24 o 
  -5   1   5      114.21      111.72      3.50 o 
  -4   1   5      387.20      383.94      5.73 o 
  -3   1   5       14.01       15.47      1.29 o 
  -2   1   5     7411.11     7096.08     78.63 o 
  -1   1   5     1978.75     2005.85      8.76 o 
   0   1   5    15120.36    15810.87    132.91 o 
   1   1   5      556.86      589.15      5.20 o 
   2   1   5      717.28      666.89      6.13 o 
   3   1   5     1226.15     1303.82      9.88 o 
   4   1   5      237.63      207.97      4.61 o 
   5   1   5       37.54       39.61      2.58 o 
   6   1   5       10.77       10.13      2.21 o 
   7   1   5        0.46       -1.84      1.84 o 
   8   1   5        0.06        1.11      2.21 o 
  -9   2   5        2.65        5.34      2.39 o 
  -8   2   5        0.04       -1.29      2.03 o 
  -7   2   5      154.97      148.59      5.35 o 
  -6   2   5        1.62        1.29      2.03 o 
  -5   2   5        8.33       13.82      1.66 o 
  -4   2   5      432.98      456.93      6.47 o 
  -3   2   5      678.57      676.45      7.04 o 
  -2   2   5      539.42      552.32      5.93 o 
  -1   2   5      776.71      800.36      6.69 o 
   0   2   5      891.30      817.17     28.49 o 
   1   2   5      484.48      496.49      5.56 o 
   2   2   5       59.01       76.30      2.40 o 
   3   2   5       83.87      104.51      3.32 o 
   4   2   5      101.51      102.85      3.50 o 
   5   2   5        0.57        2.76      1.66 o 
   6   2   5        0.23        0.92      2.21 o 
   7   2   5        5.29        9.03      2.39 o 
   8   2   5        6.64        3.50      2.76 o 
  -8   3   5        9.69       14.37      2.76 o 
  -7   3   5        0.13        1.66      2.39 o 
  -6   3   5      162.99      159.10      5.35 o 
  -5   3   5       22.69       31.69      2.58 o 
  -4   3   5        0.68        3.87      1.29 o 
  -3   3   5      273.99      285.73      5.35 o 
  -2   3   5       23.18       22.66      1.66 o 
  -1   3   5      138.57      123.19      3.50 o 
   0   3   5     1441.39     1529.02     78.91 o 
   1   3   5       18.01       14.00      1.66 o 
   2   3   5      192.50      197.75      4.61 o 
   3   3   5       46.84       49.56      2.95 o 
   4   3   5      524.61      533.90      8.32 o 
   5   3   5      130.81      143.04      4.98 o 
   6   3   5       24.70       25.42      2.95 o 
   7   3   5       51.51       66.14      4.05 o 
  -8   4   5        0.17        2.95      2.58 o 
  -7   4   5        3.64        0.92      2.39 o 
  -6   4   5      186.53      174.04      6.08 o 
  -5   4   5        2.11        0.92      2.21 o 
  -4   4   5       23.44       24.87      2.76 o 
  -3   4   5       30.10       29.48      2.76 o 
  -2   4   5       91.56       97.87      3.69 o 
  -1   4   5        0.89        2.58      1.47 o 
   0   4   5       13.17       10.14      1.36 o 
   1   4   5        2.23        2.76      1.47 o 
   2   4   5        0.09       -0.37      1.66 o 
   3   4   5       59.25       53.43      3.32 o 
   4   4   5      148.36      163.88      5.71 o 
   5   4   5        0.07       -1.66      2.21 o 
   6   4   5       12.31       13.26      2.95 o 
   7   4   5        1.90        0.55      2.76 o 
  -6   5   5       18.32       19.53      3.32 o 
  -5   5   5        6.28        7.92      2.58 o 
  -4   5   5      150.75      152.08      5.90 o 
  -3   5   5       31.12       31.50      3.32 o 
  -2   5   5        6.13        4.60      2.21 o 
  -1   5   5       12.40       13.82      2.21 o 
   0   5   5       35.75       36.11      2.58 o 
   1   5   5       37.26       37.77      3.32 o 
   2   5   5        0.34       -0.92      2.03 o 
   3   5   5        0.99       -1.29      2.39 o 
   4   5   5       18.63       21.92      2.95 o 
   5   5   5        0.14       -1.84      2.39 o 
   6   5   5        9.99       10.68      2.95 o 
  -5   6   5        0.23       -0.92      2.58 o 
  -4   6   5        4.78        5.89      3.50 o 
  -3   6   5       33.56       29.84      3.87 o 
  -2   6   5        4.53        5.53      2.58 o 
  -1   6   5        0.64        0.37      2.39 o 
   0   6   5        6.81        3.81      1.62 o 
   1   6   5       51.56       49.38      3.87 o 
   2   6   5       14.17       16.03      3.32 o 
   3   6   5        5.02        2.76      2.95 o 
   4   6   5       12.09       16.95      3.13 o 
  -9   0   6        6.22        6.26      2.39 o 
  -8   0   6      221.79      210.59      6.45 o 
  -7   0   6     1042.73      989.95     12.05 o 
  -6   0   6      131.14      103.05      3.87 o 
  -5   0   6       25.20       26.34      1.84 o 
  -4   0   6      190.87      178.44      3.69 o 
  -3   0   6     1556.85     1492.05      9.01 o 
  -2   0   6      299.78      327.74      3.70 o 
  -1   0   6    31710.14    33084.64    169.07 o 
   0   0   6     1185.24     1096.16     26.27 o 
   1   0   6       40.73       39.63      1.47 o 
   2   0   6        9.51        5.34      0.92 o 
   3   0   6     3915.49     4016.49     72.57 o 
   4   0   6       12.60       12.53      1.47 o 
   5   0   6      656.00      680.61      9.06 o 
   6   0   6        0.37        0.00      1.47 o 
   7   0   6       66.44       52.88      3.69 o 
   8   0   6        1.15       -0.74      2.03 o 
  -9   1   6        0.20       -2.21      2.21 o 
  -8   1   6        0.29        0.55      2.03 o 
  -7   1   6       47.99       48.82      3.13 o 
  -6   1   6       51.39       48.46      2.95 o 
  -5   1   6      414.23      392.47      6.28 o 
  -4   1   6       69.67       62.30      2.40 o 
  -3   1   6       85.60       82.97      2.40 o 
  -2   1   6       82.44       69.15      2.03 o 
  -1   1   6     4067.45     4094.01     55.81 o 
   0   1   6     2459.30     2240.45     52.80 o 
   1   1   6     1629.16     1500.45     35.96 o 
   2   1   6       92.29       99.20      2.58 o 
   3   1   6       89.66      108.95      3.13 o 
   4   1   6       22.87       28.74      2.03 o 
   5   1   6      141.36      132.56      4.24 o 
   6   1   6       97.83       82.93      4.05 o 
   7   1   6        0.37       -1.11      2.03 o 
   8   1   6        0.13        2.03      2.03 o 
  -9   2   6       32.24       32.05      3.68 o 
  -8   2   6        1.77        1.66      2.21 o 
  -7   2   6       23.60       21.37      2.76 o 
  -6   2   6        0.66       -0.55      1.84 o 
  -5   2   6       60.17       56.20      2.76 o 
  -4   2   6       92.43      121.84      3.50 o 
  -3   2   6       98.35      104.72      3.13 o 
  -2   2   6        0.19        0.00      1.11 o 
  -1   2   6       80.17       80.38      2.40 o 
   0   2   6     1174.54     1259.69     38.36 o 
   1   2   6      757.68      844.22      7.43 o 
   2   2   6        4.46        3.50      1.11 o 
   3   2   6        0.14        0.00      1.11 o 
   4   2   6        0.44        1.47      1.29 o 
   5   2   6       86.00       83.30      3.69 o 
   6   2   6       16.57       16.76      2.58 o 
   7   2   6       84.34       77.39      4.24 o 
   8   2   6       10.72       16.21      2.76 o 
  -8   3   6        0.21       -0.74      2.21 o 
  -7   3   6        5.41        8.10      2.39 o 
  -6   3   6        4.40        3.87      2.21 o 
  -5   3   6       17.90       20.08      2.21 o 
  -4   3   6       11.80       14.37      1.84 o 
  -3   3   6       47.00       46.99      2.58 o 
  -2   3   6       11.51        2.39      1.29 o 
  -1   3   6      374.43      373.83      5.91 o 
   0   3   6     1035.00     1008.75     39.95 o 
   1   3   6       37.78       40.17      2.21 o 
   2   3   6      191.16      191.10      4.61 o 
   3   3   6       22.85       23.21      2.21 o 
   4   3   6     1076.37     1135.15     12.24 o 
   5   3   6        1.23       -2.21      2.21 o 
   6   3   6        1.96        1.29      2.21 o 
   7   3   6       27.78       30.40      3.50 o 
  -8   4   6        0.60       -2.03      2.76 o 
  -7   4   6       36.75       38.87      4.05 o 
  -6   4   6       47.98       48.82      4.05 o 
  -5   4   6        2.11        6.82      2.03 o 
  -4   4   6       16.52       17.50      2.21 o 
  -3   4   6       82.80       76.30      3.69 o 
  -2   4   6       26.17       34.82      2.39 o 
  -1   4   6       55.89       66.33      3.13 o 
   0   4   6      300.32      278.75     16.89 o 
   1   4   6       20.83       19.71      2.03 o 
   2   4   6       38.00       37.03      2.58 o 
   3   4   6       63.17       64.49      3.69 o 
   4   4   6        9.69        9.39      2.58 o 
   5   4   6       14.60       15.84      2.58 o 
   6   4   6        1.22        2.58      2.21 o 
   7   4   6       24.60       32.97      3.87 o 
  -6   5   6        3.60        7.18      2.58 o 
  -5   5   6       11.85       13.82      2.95 o 
  -4   5   6       94.52       88.27      4.79 o 
  -3   5   6      265.47      253.08      7.01 o 
  -2   5   6       24.03       25.79      2.76 o 
  -1   5   6       24.90       18.05      2.58 o 
   0   5   6      217.14      191.02      4.11 o 
   1   5   6      173.67      169.81      5.53 o 
   2   5   6       20.80       29.47      2.76 o 
   3   5   6       36.97       37.58      3.32 o 
   4   5   6       29.93       32.24      3.50 o 
   5   5   6        2.48       -2.76      2.76 o 
  -5   6   6        0.22        1.47      2.95 o 
  -4   6   6       50.78       46.43      4.42 o 
  -3   6   6        9.89       11.24      3.32 o 
  -2   6   6       22.37       24.50      3.32 o 
  -1   6   6        6.59        9.39      2.21 o 
   0   6   6        6.29        3.46      1.62 o 
   1   6   6        2.47        6.08      2.58 o 
   2   6   6        0.00        0.55      2.76 o 
   3   6   6       13.43       13.08      3.32 o 
   4   6   6        1.31       -0.74      2.95 o 
  -9   1   7        1.86        3.32      2.03 o 
  -8   1   7        6.65        7.55      2.03 o 
  -7   1   7      340.67      319.83      7.38 o 
  -6   1   7      461.28      453.00      7.76 o 
  -5   1   7        6.08        6.26      1.29 o 
  -4   1   7     1034.09     1078.59      9.29 o 
  -3   1   7      387.37      446.69      5.55 o 
  -2   1   7        9.18       12.16      1.11 o 
  -1   1   7      903.72      907.23      6.53 o 
   0   1   7     7360.27     6925.20    188.90 o 
   1   1   7      654.37      672.59      6.13 o 
   2   1   7      300.71      280.66      4.43 o 
   3   1   7        4.62        3.68      1.11 o 
   4   1   7      357.08      313.76      6.09 o 
   5   1   7      212.21      196.06      5.35 o 
   6   1   7        0.23        2.95      2.03 o 
   7   1   7        2.83        0.92      2.21 o 
   8   1   7        0.00        0.00      2.21 o 
  -9   2   7       16.96       19.53      3.32 o 
  -8   2   7        9.85       10.68      2.58 o 
  -7   2   7       68.19       67.26      3.87 o 
  -6   2   7      188.04      169.10      4.98 o 
  -5   2   7       46.66       52.33      2.76 o 
  -4   2   7        5.86       12.16      1.47 o 
  -3   2   7       11.20       16.21      1.47 o 
  -2   2   7      602.98      628.81      6.67 o 
  -1   2   7      354.27      367.22      4.99 o 
   0   2   7      189.51      176.40      7.94 o 
   1   2   7       12.94        6.26      1.29 o 
   2   2   7        5.09        4.97      1.11 o 
   3   2   7       43.35       46.25      2.58 o 
   4   2   7        8.91       10.32      1.47 o 
   5   2   7       17.31       18.42      2.58 o 
   6   2   7      102.12      111.87      4.61 o 
   7   2   7        0.55        0.74      2.21 o 
   8   2   7        0.38        0.55      2.03 o 
  -8   3   7       13.92        8.84      2.95 o 
  -7   3   7       43.06       44.22      3.68 o 
  -6   3   7        1.04       -0.74      2.03 o 
  -5   3   7        6.42        4.79      2.03 o 
  -4   3   7       60.35       71.13      3.32 o 
  -3   3   7       96.29      112.44      3.69 o 
  -2   3   7        3.06        2.95      1.29 o 
  -1   3   7        2.90        0.92      1.29 o 
   0   3   7      233.95      206.79     13.10 o 
   1   3   7       76.58       94.00      3.13 o 
   2   3   7      294.66      293.69      5.72 o 
   3   3   7       14.90       18.05      2.21 o 
   4   3   7      225.71      227.97      6.27 o 
   5   3   7       81.47       87.35      4.05 o 
   6   3   7       14.54       13.63      2.58 o 
   7   3   7        0.00        2.39      2.39 o 
  -8   4   7       45.80       54.16      4.42 o 
  -7   4   7       13.13       11.97      2.95 o 
  -6   4   7       20.84       24.50      3.13 o 
  -5   4   7       28.32       26.90      2.95 o 
  -4   4   7       18.88       23.95      2.39 o 
  -3   4   7      283.67      282.32      6.64 o 
  -2   4   7      208.59      186.29      5.16 o 
  -1   4   7       27.03       30.40      2.58 o 
   0   4   7       37.51       32.23      2.21 o 
   1   4   7       21.46       19.71      2.03 o 
   2   4   7        9.97       13.63      2.03 o 
   3   4   7      261.23      297.74      6.83 o 
   4   4   7        3.21        4.79      2.21 o 
   5   4   7       27.03       30.95      3.32 o 
   6   4   7        0.13       -1.29      2.21 o 
  -6   5   7        0.95       -1.29      2.58 o 
  -5   5   7        0.57       -2.39      2.58 o 
  -4   5   7       14.14       18.05      2.76 o 
  -3   5   7      253.98      238.12      7.01 o 
  -2   5   7        2.95        4.24      2.03 o 
  -1   5   7       13.18       15.10      2.58 o 
   0   5   7      120.61      109.95      3.39 o 
   1   5   7       43.90       27.64      3.32 o 
   2   5   7        2.19        5.89      1.84 o 
   3   5   7        2.35        1.29      2.21 o 
   4   5   7       18.66       19.89      3.13 o 
   5   5   7        0.00        1.66      2.39 o 
  -5   6   7        0.20        2.21      2.58 o 
  -4   6   7       30.28       35.19      3.68 o 
  -3   6   7       54.16       48.64      4.24 o 
  -2   6   7       31.36       35.00      3.50 o 
  -1   6   7        0.69        1.47      2.03 o 
   0   6   7        5.86        5.98      2.58 o 
   1   6   7        6.94        4.42      2.58 o 
   2   6   7       32.01       41.63      3.68 o 
   3   6   7        0.70        3.32      2.76 o 
  -9   0   8        1.59        2.03      2.39 o 
  -8   0   8       18.54       18.05      2.58 o 
  -7   0   8     1723.21     1659.41     15.44 o 
  -6   0   8      862.20      822.86      9.82 o 
  -5   0   8      829.31      749.27      8.53 o 
  -4   0   8        2.58        2.95      0.92 o 
  -3   0   8      584.59      539.30      5.93 o 
  -2   0   8      368.17      317.44      4.07 o 
  -1   0   8     2673.17     2347.24     43.45 o 
   0   0   8      132.22      142.13      3.51 o 
   1   0   8      544.63      486.60      5.19 o 
   2   0   8      519.53      466.84      5.74 o 
   3   0   8      484.67      486.07      6.66 o 
   4   0   8       32.34       40.35      2.40 o 
   5   0   8       65.20       61.55      3.13 o 
   6   0   8       39.75       44.95      2.95 o 
   7   0   8       63.03       46.06      3.50 o 
   8   0   8        4.41        4.24      2.39 o 
  -9   1   8        5.62        2.39      2.39 o 
  -8   1   8       40.15       39.24      3.50 o 
  -7   1   8      410.78      380.51      7.94 o 
  -6   1   8      187.91      189.77      5.35 o 
  -5   1   8      126.10      125.37      3.87 o 
  -4   1   8       29.64       32.06      1.84 o 
  -3   1   8     1676.92     1723.89     10.68 o 
  -2   1   8      204.95      204.78      3.51 o 
  -1   1   8       80.16       68.96      2.21 o 
   0   1   8     3954.21     3695.97     88.09 o 
   1   1   8      118.87      113.80      2.77 o 
   2   1   8       45.63       41.46      2.03 o 
   3   1   8       51.32       64.31      2.58 o 
   4   1   8      459.47      493.21      7.76 o 
   5   1   8       49.39       51.22      3.13 o 
   6   1   8       73.74       69.10      3.87 o 
   7   1   8        0.28        4.79      2.03 o 
   8   1   8        0.18        0.55      2.03 o 
  -9   2   8       27.01       31.69      3.50 o 
  -8   2   8        4.36        1.29      2.58 o 
  -7   2   8       42.08       41.64      3.32 o 
  -6   2   8       41.85       46.98      2.95 o 
  -5   2   8      130.57      113.38      3.87 o 
  -4   2   8        6.39        8.29      1.47 o 
  -3   2   8      103.32      112.64      3.32 o 
  -2   2   8      568.98      633.08      6.67 o 
  -1   2   8       82.05       90.33      2.77 o 
   0   2   8      131.12      121.79      8.95 o 
   1   2   8      298.51      338.58      5.17 o 
   2   2   8       16.75       17.32      1.66 o 
   3   2   8      322.22      319.23      5.91 o 
   4   2   8        0.32       -0.18      1.66 o 
   5   2   8       54.66       58.41      3.50 o 
   6   2   8        1.93       -2.39      2.39 o 
   7   2   8        3.87        9.39      2.21 o 
  -8   3   8        2.21        5.34      2.03 o 
  -7   3   8        4.18        2.58      2.21 o 
  -6   3   8      186.70      188.26      5.72 o 
  -5   3   8       98.76      103.21      4.05 o 
  -4   3   8      438.99      455.01      7.57 o 
  -3   3   8       61.45       67.45      2.95 o 
  -2   3   8      187.64      197.01      4.61 o 
  -1   3   8      279.77      269.90      5.17 o 
   0   3   8       12.09       14.64      2.03 o 
   1   3   8        7.90        9.21      1.47 o 
   2   3   8       13.24       12.89      2.03 o 
   3   3   8       32.45       30.40      2.40 o 
   4   3   8        2.65        0.55      2.58 o 
   5   3   8        1.60        5.53      1.66 o 
   6   3   8       91.72       93.98      4.79 o 
   7   3   8        4.33        6.45      2.76 o 
  -8   4   8       76.41       83.28      4.97 o 
  -7   4   8      128.51      152.05      6.27 o 
  -6   4   8        2.58        3.87      2.21 o 
  -5   4   8        2.92        0.37      2.03 o 
  -4   4   8       26.87       32.79      2.58 o 
  -3   4   8      247.68      259.00      6.27 o 
  -2   4   8      122.31      116.13      4.24 o 
  -1   4   8      276.06      264.61      6.09 o 
   0   4   8       49.55       49.31      2.08 o 
   1   4   8       23.60       21.74      2.39 o 
   2   4   8        2.86        1.29      1.84 o 
   3   4   8        8.24        7.18      2.76 o 
   4   4   8        0.82       -0.37      2.39 o 
   5   4   8       11.80       18.60      2.95 o 
   6   4   8        0.02        2.03      2.21 o 
  -6   5   8        4.61       10.68      2.76 o 
  -5   5   8       27.81       24.32      3.32 o 
  -4   5   8        5.26        5.34      2.58 o 
  -3   5   8      298.17      303.66      7.75 o 
  -2   5   8        6.53        6.63      2.03 o 
  -1   5   8      107.92       96.58      4.61 o 
   0   5   8       49.61       45.64      3.68 o 
   1   5   8       16.64       14.37      2.58 o 
   2   5   8        2.50       -0.37      2.03 o 
   3   5   8        0.17        0.37      2.03 o 
   4   5   8       38.37       42.19      3.68 o 
   5   5   8        2.80       -2.03      2.76 o 
  -4   6   8       20.43       15.29      3.68 o 
  -3   6   8       29.75       21.74      3.68 o 
  -2   6   8        1.93        3.32      2.39 o 
  -1   6   8        0.18       -0.74      2.21 o 
   0   6   8       41.32       28.68      2.34 o 
   1   6   8        1.60        2.95      2.21 o 
   2   6   8        4.22        0.00      2.95 o 
   3   6   8        0.17        1.47      2.76 o 
  -9   1   9        2.24       -1.47      2.39 o 
  -8   1   9       23.50       30.58      2.95 o 
  -7   1   9       21.28       23.95      2.58 o 
  -6   1   9      148.84      152.84      4.79 o 
  -5   1   9       23.51       17.69      1.84 o 
  -4   1   9      316.21      340.20      5.54 o 
  -3   1   9       24.39       16.40      1.47 o 
  -2   1   9      998.36     1017.93      7.82 o 
  -1   1   9     1791.24     1825.55     10.16 o 
   0   1   9      205.06      226.92      2.74 o 
   1   1   9       12.95       13.26      1.29 o 
   2   1   9        3.39        2.58      1.11 o 
   3   1   9      439.13      439.89      6.65 o 
   4   1   9        0.07        1.11      1.47 o 
   5   1   9      107.05      110.59      4.24 o 
   6   1   9       74.16       59.52      3.87 o 
   7   1   9       41.08       43.85      3.50 o 
   8   1   9        0.07       -0.37      2.21 o 
  -9   2   9        6.13       16.76      2.95 o 
  -8   2   9        0.01       -1.66      2.03 o 
  -7   2   9       63.10       55.83      3.50 o 
  -6   2   9       87.49       86.62      3.87 o 
  -5   2   9        0.00       -0.18      1.29 o 
  -4   2   9      180.79      228.53      4.98 o 
  -3   2   9       28.41       30.21      2.03 o 
  -2   2   9      626.39      677.17      7.23 o 
  -1   2   9       51.92       49.76      2.40 o 
   0   2   9      444.89      545.04     11.10 o 
   1   2   9      112.62      117.26      3.32 o 
   2   2   9       40.73       42.56      2.21 o 
   3   2   9       45.05       52.88      2.76 o 
   4   2   9      144.14      139.93      4.79 o 
   5   2   9       65.89       75.92      3.69 o 
   6   2   9       77.09       91.40      4.24 o 
   7   2   9        1.50       -1.11      2.21 o 
  -8   3   9        2.30       -0.74      2.76 o 
  -7   3   9      104.89      100.25      4.79 o 
  -6   3   9       51.67       52.69      3.68 o 
  -5   3   9        5.05        4.24      2.03 o 
  -4   3   9        0.98        2.21      1.84 o 
  -3   3   9        0.10        2.58      1.29 o 
  -2   3   9        0.68        0.74      1.29 o 
  -1   3   9        0.00       -1.47      1.47 o 
   0   3   9       91.12      107.39      7.19 o 
   1   3   9       63.62       73.34      2.95 o 
   2   3   9        3.41        0.74      1.47 o 
   3   3   9       99.01      116.11      4.24 o 
   4   3   9       25.23       27.82      3.13 o 
   5   3   9        0.00        3.50      2.21 o 
   6   3   9       49.94       56.93      4.24 o 
   7   3   9        3.09        1.66      2.76 o 
  -8   4   9        1.05        6.08      2.95 o 
  -7   4   9       10.33       13.82      2.95 o 
  -6   4   9        1.47        0.55      2.03 o 
  -5   4   9        2.56        0.37      2.21 o 
  -4   4   9       84.73       78.87      4.05 o 
  -3   4   9       58.73       48.09      3.32 o 
  -2   4   9       56.28       57.86      3.32 o 
  -1   4   9        9.49        7.18      2.21 o 
   0   4   9       10.14       10.13      3.04 o 
   1   4   9        0.51       -0.74      1.66 o 
   2   4   9       20.43       21.37      2.39 o 
   3   4   9       29.48       22.11      3.13 o 
   4   4   9       70.64       64.68      4.24 o 
   5   4   9        9.84        9.21      2.58 o 
   6   4   9       11.45        9.95      2.58 o 
  -6   5   9        0.61        3.13      2.39 o 
  -5   5   9        3.61        6.45      2.39 o 
  -4   5   9       34.59       31.87      3.50 o 
  -3   5   9       86.75       85.87      4.98 o 
  -2   5   9        2.10        0.37      2.03 o 
  -1   5   9       50.11       47.72      3.68 o 
   0   5   9       13.75       10.55      1.69 o 
   1   5   9       46.76       44.03      3.50 o 
   2   5   9        0.19        1.29      1.66 o 
   3   5   9       20.64       23.95      2.95 o 
   4   5   9       40.49       43.29      4.05 o 
   5   5   9        0.70       -2.58      2.58 o 
  -4   6   9       11.60        9.95      3.32 o 
  -3   6   9       11.92        7.74      3.13 o 
  -2   6   9       19.17       19.53      3.13 o 
  -1   6   9        0.29       -2.21      2.21 o 
   0   6   9        8.23        3.87      1.69 o 
   1   6   9        4.07        5.34      2.58 o 
   2   6   9        0.50       -2.58      2.58 o 
   3   6   9        9.46        2.95      3.50 o 
  -9   0  10       57.44       63.75      4.05 o 
  -8   0  10       50.00       45.32      3.50 o 
  -7   0  10       70.39       75.37      3.87 o 
  -6   0  10       18.31       17.68      2.03 o 
  -5   0  10      142.41      136.82      3.87 o 
  -4   0  10        4.34        4.97      1.11 o 
  -3   0  10      692.50      642.46      6.68 o 
  -2   0  10     2397.98     2154.55     47.85 o 
  -1   0  10      321.61      311.56      4.25 o 
   0   0  10       16.79       76.40     16.95 o 
   1   0  10      746.64      725.40      7.05 o 
   2   0  10      752.25      683.89      7.42 o 
   3   0  10       56.57       42.38      2.40 o 
   4   0  10        5.03        8.10      1.29 o 
   5   0  10       98.58       91.23      4.05 o 
   6   0  10        6.87        9.03      2.21 o 
   7   0  10       68.33       73.15      4.24 o 
   8   0  10        2.70        2.76      2.03 o 
  -9   1  10       30.82       30.58      3.32 o 
  -8   1  10        3.77        3.50      2.03 o 
  -7   1  10       36.20       37.58      2.76 o 
  -6   1  10      147.82      146.20      4.61 o 
  -5   1  10        4.51        3.13      1.29 o 
  -4   1  10        1.27        1.66      1.11 o 
  -3   1  10      769.71      797.61      7.79 o 
  -2   1  10     1285.65     1331.97      9.33 o 
  -1   1  10     2499.96     2463.97     12.49 o 
   0   1  10        0.00      -63.03     73.31 o 
   1   1  10       22.43       27.27      1.66 o 
   2   1  10      159.10      159.91      3.69 o 
   3   1  10      297.79      308.66      5.72 o 
   4   1  10        7.95        4.24      1.84 o 
   5   1  10       74.46       69.29      3.87 o 
   6   1  10        2.09       -1.29      2.03 o 
   7   1  10        5.31        3.87      2.21 o 
  -9   2  10        2.61        4.60      2.39 o 
  -8   2  10       19.73       23.39      2.95 o 
  -7   2  10       66.81       71.12      4.05 o 
  -6   2  10       22.43       26.16      2.58 o 
  -5   2  10      100.59       94.19      3.69 o 
  -4   2  10        3.57        2.95      1.29 o 
  -3   2  10      108.13      115.96      3.50 o 
  -2   2  10     1209.06     1317.40     10.43 o 
  -1   2  10      696.33      691.09      7.42 o 
   0   2  10     3444.63     3596.78     16.62 o 
   1   2  10       35.41       35.74      2.21 o 
   2   2  10       92.92       75.02      2.95 o 
   3   2  10       64.40       58.41      2.95 o 
   4   2  10      486.39      488.83      8.50 o 
   5   2  10        3.33        3.13      2.03 o 
   6   2  10       15.71       12.53      2.95 o 
   7   2  10        0.03        1.66      2.03 o 
  -8   3  10        7.16        5.89      2.58 o 
  -7   3  10       31.12       31.32      3.32 o 
  -6   3  10      108.29      111.69      4.61 o 
  -5   3  10      116.74      109.86      4.61 o 
  -4   3  10      205.86      203.44      5.35 o 
  -3   3  10        1.97        2.39      1.47 o 
  -2   3  10        5.58        7.92      1.47 o 
  -1   3  10      212.26      233.93      5.35 o 
   0   3  10      886.03      836.24     23.73 o 
   1   3  10       29.62       35.93      2.40 o 
   2   3  10       96.51       99.71      3.69 o 
   3   3  10       70.53       68.18      3.69 o 
   4   3  10        6.71        2.76      2.39 o 
   5   3  10       32.68       35.00      3.13 o 
   6   3  10       75.53       98.21      5.16 o 
   7   3  10        0.06        2.21      2.58 o 
  -7   4  10        5.92        9.03      2.76 o 
  -6   4  10        0.66        1.11      2.21 o 
  -5   4  10        2.91        2.95      2.03 o 
  -4   4  10        7.59        9.58      2.03 o 
  -3   4  10      168.54      187.15      5.53 o 
  -2   4  10       96.92       93.26      3.87 o 
  -1   4  10       95.63       97.31      4.05 o 
   0   4  10       44.57       40.36      3.41 o 
   1   4  10       46.55       53.43      3.13 o 
   2   4  10       34.21       28.92      2.58 o 
   3   4  10      255.31      301.21      7.19 o 
   4   4  10       72.86       77.76      4.42 o 
   5   4  10        0.35        0.74      2.21 o 
   6   4  10        4.32        1.66      2.76 o 
  -6   5  10        1.40       -2.03      2.58 o 
  -5   5  10        1.25        2.58      2.39 o 
  -4   5  10        1.33       -0.37      2.39 o 
  -3   5  10       76.89       67.81      4.42 o 
  -2   5  10        0.65        0.18      1.84 o 
  -1   5  10        6.03        0.74      2.39 o 
   0   5  10       28.68       30.71      2.07 o 
   1   5  10       71.64       57.49      3.87 o 
   2   5  10        0.01        1.66      2.21 o 
   3   5  10        8.00        8.66      2.76 o 
   4   5  10       23.46       25.61      3.68 o 
   5   5  10        0.12        2.58      2.21 o 
  -4   6  10        1.19        7.37      2.39 o 
  -3   6  10        5.82        6.82      2.95 o 
  -2   6  10        0.07        0.00      2.21 o 
  -1   6  10        0.23       -1.84      2.39 o 
   0   6  10        0.33        0.85      1.62 o 
   1   6  10        1.20        3.13      2.58 o 
   2   6  10        0.06       -1.66      2.58 o 
   3   6  10        8.14       11.79      3.13 o 
  -9   1  11       46.67       50.11      4.24 o 
  -8   1  11        3.03        0.55      2.03 o 
  -7   1  11        2.06        2.76      2.21 o 
  -6   1  11       49.51       43.48      2.95 o 
  -5   1  11       40.90       34.45      2.21 o 
  -4   1  11       61.75       62.84      2.58 o 
  -3   1  11      374.30      373.51      5.73 o 
  -2   1  11       58.22       65.61      2.58 o 
  -1   1  11      428.24      419.03      5.74 o 
   0   1  11      496.31      555.94     28.88 o 
   1   1  11      240.64      253.27      4.61 o 
   2   1  11       50.89       43.67      2.40 o 
   3   1  11      152.66      165.59      4.43 o 
   4   1  11      113.77      106.91      4.06 o 
   5   1  11        3.44        7.00      1.84 o 
   6   1  11       15.78       12.34      2.39 o 
   7   1  11        3.20        2.03      2.03 o 
  -9   2  11        5.45        7.37      2.58 o 
  -8   2  11       32.74       32.42      3.13 o 
  -7   2  11        3.37        4.97      2.03 o 
  -6   2  11       17.46       28.00      2.76 o 
  -5   2  11        9.66       12.71      1.84 o 
  -4   2  11       93.76       98.43      3.50 o 
  -3   2  11        0.01        2.58      1.11 o 
  -2   2  11      497.55      486.48      6.66 o 
  -1   2  11      362.68      383.41      5.73 o 
   0   2  11      387.82      302.85      7.67 o 
   1   2  11      261.90      279.46      5.35 o 
   2   2  11      222.87      232.28      5.17 o 
   3   2  11       41.63       48.64      2.95 o 
   4   2  11      106.16      103.95      4.79 o 
   5   2  11       68.46       69.65      4.05 o 
   6   2  11        6.81        2.76      2.21 o 
   7   2  11        0.01       -1.11      2.39 o 
  -8   3  11       29.40       30.76      3.87 o 
  -7   3  11      104.65      100.07      4.79 o 
  -6   3  11       78.96       76.10      4.05 o 
  -5   3  11       17.24       19.16      2.21 o 
  -4   3  11        5.04        5.89      2.03 o 
  -3   3  11      420.31      397.52      7.02 o 
  -2   3  11      138.87      137.54      4.24 o 
  -1   3  11       21.75       19.90      2.21 o 
   0   3  11      224.17      221.23      7.29 o 
   1   3  11        4.82        6.08      1.66 o 
   2   3  11        1.64       -0.55      1.66 o 
   3   3  11      150.01      149.33      5.16 o 
   4   3  11       24.36       21.00      2.76 o 
   5   3  11       20.17       27.82      2.95 o 
   6   3  11       23.94       36.47      3.87 o 
  -7   4  11       41.75       36.66      3.68 o 
  -6   4  11       13.59       10.32      2.58 o 
  -5   4  11        1.67        3.50      1.84 o 
  -4   4  11       26.66       24.87      2.95 o 
  -3   4  11      153.49      166.85      5.53 o 
  -2   4  11        0.27        1.47      1.66 o 
  -1   4  11      155.82      163.35      5.35 o 
   0   4  11        0.10        0.03      1.36 o 
   1   4  11       28.72       33.34      2.76 o 
   2   4  11        1.33        2.58      2.21 o 
   3   4  11        0.61       -2.58      2.58 o 
   4   4  11       20.82       20.26      3.32 o 
   5   4  11        2.77        5.34      2.39 o 
   6   4  11       17.52       21.18      3.68 o 
  -6   5  11        1.01        3.68      2.76 o 
  -5   5  11       11.63        9.21      2.76 o 
  -4   5  11        0.03        2.95      2.21 o 
  -3   5  11        2.85       -0.37      2.58 o 
  -2   5  11        0.12       -1.84      1.84 o 
  -1   5  11        7.86       12.16      2.03 o 
   0   5  11       33.84       32.85      2.15 o 
   1   5  11        6.04        6.63      2.39 o 
   2   5  11        6.49        6.08      2.39 o 
   3   5  11       21.28       26.89      3.50 o 
   4   5  11        6.48        4.97      3.13 o 
  -4   6  11        9.57       10.32      3.13 o 
  -3   6  11        0.57       -2.58      2.95 o 
  -2   6  11       27.72       35.00      3.87 o 
  -1   6  11        7.65       10.87      2.58 o 
   0   6  11        4.82        4.82      1.62 o 
   1   6  11        0.45        3.13      2.39 o 
   2   6  11        3.83        1.29      2.95 o 
  -9   0  12       31.51       32.98      3.32 o 
  -8   0  12       16.37       21.18      2.76 o 
  -7   0  12      482.88      455.27      8.68 o 
  -6   0  12        2.55        1.29      1.47 o 
  -5   0  12        0.13        0.00      1.11 o 
  -4   0  12      227.00      218.85      4.61 o 
  -3   0  12      793.73      806.57      7.98 o 
  -2   0  12      449.75      394.42      5.55 o 
  -1   0  12      205.89      211.15      3.88 o 
   0   0  12      356.34      337.37      4.07 o 
   1   0  12        0.17       -0.92      0.92 o 
   2   0  12      123.64       95.69      3.32 o 
   3   0  12      389.75      378.44      6.65 o 
   4   0  12       46.82        0.18      1.66 o 
   5   0  12        4.29        3.87      1.84 o 
   6   0  12       88.65       90.48      4.61 o 
   7   0  12        0.08        0.37      2.03 o 
  -9   1  12       12.08       15.10      2.95 o 
  -8   1  12        2.26        2.58      2.39 o 
  -7   1  12      191.15      177.93      6.08 o 
  -6   1  12       15.67       17.32      2.21 o 
  -5   1  12        0.10        1.47      1.11 o 
  -4   1  12        0.31       -0.18      1.29 o 
  -3   1  12       20.48       20.82      1.84 o 
  -2   1  12      321.24      323.48      5.17 o 
  -1   1  12      182.24      186.36      4.06 o 
   0   1  12      202.16      198.11     17.90 o 
   1   1  12        1.80        2.21      1.11 o 
   2   1  12        0.96        0.00      1.29 o 
   3   1  12       16.51       17.68      2.21 o 
   4   1  12      283.23      286.36      6.64 o 
   5   1  12       15.95       14.74      2.39 o 
   6   1  12        0.10       -2.03      2.03 o 
   7   1  12        6.40        9.21      2.39 o 
  -9   2  12        0.15        2.58      2.03 o 
  -8   2  12        7.60        8.66      2.76 o 
  -7   2  12        9.80       11.24      2.39 o 
  -6   2  12      323.99      318.33      7.20 o 
  -5   2  12       11.87       14.37      2.03 o 
  -4   2  12      122.30      120.57      4.06 o 
  -3   2  12       17.58       11.97      1.66 o 
  -2   2  12        2.68        0.00      1.84 o 
  -1   2  12       17.20       19.90      2.21 o 
   0   2  12     2631.94     2710.69     37.90 o 
   1   2  12        2.17        2.39      1.29 o 
   2   2  12      158.65      164.48      4.61 o 
   3   2  12       73.27       79.42      3.50 o 
   4   2  12      615.76      640.68     10.17 o 
   5   2  12       56.44       54.35      3.87 o 
   6   2  12       11.54       14.55      2.39 o 
   7   2  12        1.02       -1.66      2.21 o 
  -8   3  12       94.00      109.83      5.53 o 
  -7   3  12       50.41       48.09      3.68 o 
  -6   3  12       36.18       36.29      3.13 o 
  -5   3  12        1.02        2.95      1.84 o 
  -4   3  12      224.44      233.70      5.90 o 
  -3   3  12      149.36      128.88      4.61 o 
  -2   3  12      220.05      217.86      5.17 o 
  -1   3  12       24.15       24.87      2.21 o 
   0   3  12      137.15      138.87      5.99 o 
   1   3  12        0.46        2.03      1.47 o 
   2   3  12       31.30       32.98      2.58 o 
   3   3  12      211.10      217.98      6.09 o 
   4   3  12       10.61       14.18      2.76 o 
   5   3  12        8.44       10.68      2.58 o 
   6   3  12        2.77        0.74      2.58 o 
  -7   4  12       13.29       11.60      2.95 o 
  -6   4  12        0.84        0.00      2.39 o 
  -5   4  12       34.38       37.58      3.13 o 
  -4   4  12       20.24       22.29      2.58 o 
  -3   4  12      346.02      341.44      7.75 o 
  -2   4  12        1.68        1.84      1.84 o 
  -1   4  12      376.72      364.24      7.57 o 
   0   4  12      184.84      159.60      3.87 o 
   1   4  12       15.01        8.47      2.21 o 
   2   4  12       38.03       39.98      3.13 o 
   3   4  12        8.89       10.13      2.39 o 
   4   4  12       48.47       45.51      3.87 o 
   5   4  12        0.60       -2.58      2.58 o 
  -6   5  12       29.61       31.50      3.68 o 
  -5   5  12       61.30       56.93      4.61 o 
  -4   5  12       19.65       21.18      2.95 o 
  -3   5  12        5.09        2.39      2.58 o 
  -2   5  12        8.33       11.97      2.21 o 
  -1   5  12       34.40       29.66      3.32 o 
   0   5  12       12.15        7.55      1.82 o 
   1   5  12        4.41       11.97      2.21 o 
   2   5  12        4.18        4.79      2.76 o 
   3   5  12        2.16       -1.29      2.76 o 
   4   5  12        0.01       -2.39      2.76 o 
  -4   6  12        2.79        7.00      3.13 o 
  -3   6  12        0.69        3.32      2.58 o 
  -2   6  12        5.75        8.66      2.95 o 
  -1   6  12        0.94        0.74      2.39 o 
   0   6  12        6.66        7.35      1.89 o 
   1   6  12        4.00        8.47      2.58 o 
   2   6  12        3.16        7.74      2.95 o 
  -9   1  13       28.88       25.05      3.13 o 
  -8   1  13       11.39       14.74      2.39 o 
  -7   1  13      955.45      963.54     12.59 o 
  -6   1  13       76.30       73.71      3.69 o 
  -5   1  13       66.08       59.34      2.95 o 
  -4   1  13       53.92       60.99      2.95 o 
  -3   1  13      901.09      957.61      9.28 o 
  -2   1  13      447.11      452.11      6.10 o 
  -1   1  13      146.49      137.96      3.69 o 
   0   1  13       83.65       44.80     32.53 o 
   1   1  13       64.95       58.05      2.58 o 
   2   1  13       20.66       23.03      2.03 o 
   3   1  13      269.98      245.22      5.90 o 
   4   1  13       20.23       25.97      2.76 o 
   5   1  13        0.15        1.47      1.84 o 
   6   1  13        0.33        2.58      1.84 o 
   7   1  13        1.61        2.58      2.03 o 
  -9   2  13        6.44        8.29      2.39 o 
  -8   2  13       35.93       30.58      3.50 o 
  -7   2  13        0.36        3.50      1.84 o 
  -6   2  13        5.97        2.58      2.21 o 
  -5   2  13       17.58       18.97      2.03 o 
  -4   2  13        0.00        0.00      1.47 o 
  -3   2  13      126.34      125.74      4.06 o 
  -2   2  13      747.46      709.92      8.34 o 
  -1   2  13      390.34      409.06      6.47 o 
   0   2  13       17.97      -25.14     32.88 o 
   1   2  13        1.30        0.37      1.29 o 
   2   2  13       10.53       11.05      2.03 o 
   3   2  13       71.62       82.37      3.50 o 
   4   2  13       26.00       29.29      3.32 o 
   5   2  13        6.23        8.66      2.76 o 
   6   2  13        4.48        1.29      2.58 o 
  -8   3  13       21.78       29.84      3.32 o 
  -7   3  13       26.52       29.11      3.50 o 
  -6   3  13       24.76       25.42      2.58 o 
  -5   3  13       11.17       10.50      2.21 o 
  -4   3  13       28.28       28.55      2.76 o 
  -3   3  13      275.63      252.61      6.09 o 
  -2   3  13       49.34       45.88      2.95 o 
  -1   3  13       40.34       40.53      2.58 o 
   0   3  13       38.24       42.43      2.08 o 
   1   3  13        0.02        1.11      1.29 o 
   2   3  13       14.06       19.89      2.21 o 
   3   3  13      103.99      109.47      4.42 o 
   4   3  13       36.35       37.40      3.50 o 
   5   3  13        0.06        4.24      2.03 o 
   6   3  13        0.68       -1.29      2.58 o 
  -7   4  13       12.52       15.47      2.95 o 
  -6   4  13        2.15        5.34      2.03 o 
  -5   4  13       13.32       15.10      2.76 o 
  -4   4  13      147.39      146.18      5.53 o 
  -3   4  13      451.71      463.88      9.05 o 
  -2   4  13       26.17       25.42      2.58 o 
  -1   4  13        0.12       -2.39      2.39 o 
   0   4  13        0.94        1.88      1.49 o 
   1   4  13       60.65       49.75      3.50 o 
   2   4  13        0.22       -1.84      1.84 o 
   3   4  13        0.80        0.37      2.21 o 
   4   4  13        6.96        4.60      2.95 o 
   5   4  13        0.04        3.68      2.21 o 
  -6   5  13       13.93       14.37      3.13 o 
  -5   5  13       14.98       14.74      3.32 o 
  -4   5  13       30.50       27.82      3.32 o 
  -3   5  13        1.09        3.50      2.03 o 
  -2   5  13        2.23        4.05      2.21 o 
  -1   5  13       46.82       49.38      3.68 o 
   0   5  13       23.50       13.46      1.95 o 
   1   5  13        0.31        0.74      2.03 o 
   2   5  13       34.64       30.40      3.87 o 
   3   5  13       14.03       19.89      3.50 o 
   4   5  13        8.50       12.71      2.58 o 
  -3   6  13        0.12        2.76      2.39 o 
  -2   6  13        0.67       -2.58      2.58 o 
  -1   6  13       15.60       19.53      2.58 o 
   0   6  13        0.00        1.86      1.62 o 
   1   6  13        1.13        2.95      2.39 o 
  -9   0  14        2.53        4.97      2.39 o 
  -8   0  14      168.42      156.14      6.08 o 
  -7   0  14      207.64      185.69      5.90 o 
  -6   0  14      101.84       96.21      4.05 o 
  -5   0  14        5.70        4.05      1.47 o 
  -4   0  14      492.54      506.16      7.21 o 
  -3   0  14      156.75      182.95      4.24 o 
  -2   0  14     1024.24     1045.14      9.48 o 
  -1   0  14        6.64        6.08      1.29 o 
   0   0  14      152.84      146.96      4.80 o 
   1   0  14       92.47       92.16      3.13 o 
   2   0  14       14.59       18.42      1.84 o 
   3   0  14       30.12       35.37      2.58 o 
   4   0  14      114.70      106.90      4.61 o 
   5   0  14        2.00        3.87      2.03 o 
   6   0  14       31.81       24.87      3.50 o 
   7   0  14       13.03       14.74      3.13 o 
  -9   1  14        1.75        0.92      2.21 o 
  -8   1  14       52.11       44.40      4.05 o 
  -7   1  14      258.07      275.38      7.19 o 
  -6   1  14       26.66       18.42      2.76 o 
  -5   1  14       24.40       21.74      2.03 o 
  -4   1  14      242.57      268.28      5.54 o 
  -3   1  14      277.25      282.05      5.54 o 
  -2   1  14       97.67       96.41      3.32 o 
  -1   1  14      236.71      237.52      4.98 o 
   0   1  14      462.67      408.86    254.21 o 
   1   1  14       18.29       16.40      1.84 o 
   2   1  14       12.63       11.61      2.03 o 
   3   1  14       69.58       82.55      3.87 o 
   4   1  14       69.42       75.55      3.87 o 
   5   1  14        3.89        2.76      2.03 o 
   6   1  14        0.39       -2.03      2.21 o 
   7   1  14       10.77       14.55      2.58 o 
  -9   2  14       17.09       17.87      3.13 o 
  -8   2  14        0.84        2.03      2.39 o 
  -7   2  14        9.59        4.61      2.58 o 
  -6   2  14       10.61        9.76      2.39 o 
  -5   2  14       39.39       40.90      2.95 o 
  -4   2  14      231.37      244.62      5.72 o 
  -3   2  14      270.52      264.64      5.72 o 
  -2   2  14      217.50      230.43      5.53 o 
  -1   2  14       68.32       62.29      3.13 o 
   0   2  14      223.74      195.99      3.46 o 
   1   2  14       73.50       73.90      3.32 o 
   2   2  14      102.85      108.75      4.05 o 
   3   2  14        1.39        2.21      2.03 o 
   4   2  14       16.46       18.61      2.76 o 
   5   2  14        9.01        2.95      2.39 o 
   6   2  14        1.48        3.50      2.58 o 
  -8   3  14        9.18        4.79      2.76 o 
  -7   3  14       57.50       56.01      3.87 o 
  -6   3  14        0.08        2.95      1.84 o 
  -5   3  14        7.65       10.50      2.21 o 
  -4   3  14        4.89        6.82      1.84 o 
  -3   3  14      335.23      307.88      6.83 o 
  -2   3  14       59.80       64.68      3.50 o 
  -1   3  14        8.85        9.21      2.03 o 
   0   3  14        0.03       -1.17      1.17 o 
   1   3  14        7.13        9.95      2.03 o 
   2   3  14        0.00       -1.66      1.66 o 
   3   3  14       11.11        9.58      2.39 o 
   4   3  14        4.33        4.79      2.03 o 
   5   3  14        2.66        1.29      2.39 o 
   6   3  14        5.76        6.82      2.76 o 
  -7   4  14        5.20        2.76      2.95 o 
  -6   4  14        0.97        0.55      2.39 o 
  -5   4  14        2.28        6.26      2.21 o 
  -4   4  14       17.59       18.42      2.95 o 
  -3   4  14      181.63      192.12      6.08 o 
  -2   4  14        0.18       -2.21      2.21 o 
  -1   4  14       62.55       75.91      4.05 o 
   0   4  14       17.03       21.19      1.95 o 
   1   4  14       66.39       56.01      3.69 o 
   2   4  14       14.02       12.16      2.39 o 
   3   4  14        0.33        0.55      2.21 o 
   4   4  14       13.32       21.00      2.95 o 
   5   4  14        0.53        3.87      2.39 o 
  -6   5  14       14.90       21.00      3.32 o 
  -5   5  14        1.20        1.11      2.58 o 
  -4   5  14        0.02       -1.11      2.58 o 
  -3   5  14       11.93        1.11      2.95 o 
  -2   5  14       11.48        8.29      2.39 o 
  -1   5  14        7.12        2.39      2.58 o 
   0   5  14        6.39        3.22      3.04 o 
   1   5  14        0.86        2.95      2.21 o 
   2   5  14        8.08        8.47      2.58 o 
   3   5  14       61.50       63.01      4.79 o 
  -3   6  14        1.27        6.08      2.58 o 
  -2   6  14        6.40        7.37      2.95 o 
  -1   6  14        4.65        6.82      2.76 o 
   0   6  14       16.42       15.93      2.15 o 
   1   6  14        0.36        0.92      2.39 o 
  -9   1  15        5.78        4.97      2.76 o 
  -8   1  15        2.27        5.53      2.39 o 
  -7   1  15        5.27        9.03      2.76 o 
  -6   1  15       27.25       25.79      2.76 o 
  -5   1  15       30.67       26.71      2.39 o 
  -4   1  15        8.25       11.05      1.84 o 
  -3   1  15        4.82        7.37      1.66 o 
  -2   1  15      535.43      525.65      7.21 o 
  -1   1  15       59.87       60.63      2.95 o 
   0   1  15       85.75       82.61      4.05 o 
   1   1  15       89.65       80.54      3.32 o 
   2   1  15      218.29      234.08      5.53 o 
   3   1  15        2.75        0.74      1.84 o 
   4   1  15        6.66        8.66      2.76 o 
   5   1  15        6.20        4.24      2.21 o 
   6   1  15        0.18       -1.84      2.39 o 
  -8   2  15       32.19       29.66      3.50 o 
  -7   2  15       28.23       23.03      2.95 o 
  -6   2  15      108.18      115.93      4.61 o 
  -5   2  15       11.93       15.10      2.03 o 
  -4   2  15       78.45       71.87      3.50 o 
  -3   2  15       48.65       46.98      2.95 o 
  -2   2  15      157.48      153.97      4.61 o 
  -1   2  15        7.62        8.29      1.84 o 
   0   2  15        0.16       -4.60      4.60 o 
   1   2  15        5.18        5.16      1.84 o 
   2   2  15        0.40       -0.37      1.66 o 
   3   2  15       39.22       41.08      3.32 o 
   4   2  15        2.67        3.68      2.21 o 
   5   2  15       33.53       42.37      3.68 o 
   6   2  15        2.38        0.92      2.39 o 
  -8   3  15        1.70        4.79      2.39 o 
  -7   3  15        3.15        5.71      2.21 o 
  -6   3  15        0.00       -1.66      2.21 o 
  -5   3  15       42.65       41.82      3.32 o 
  -4   3  15       43.88       47.72      2.95 o 
  -3   3  15      130.77      133.65      4.98 o 
  -2   3  15        8.37        6.82      2.03 o 
  -1   3  15       27.80       20.08      3.13 o 
   0   3  15       38.14       37.53      2.02 o 
   1   3  15       15.79       12.16      2.03 o 
   2   3  15        1.26        2.03      2.03 o 
   3   3  15        0.68       -2.21      2.21 o 
   4   3  15        0.32       -0.37      2.21 o 
   5   3  15       24.47       27.26      3.32 o 
  -7   4  15        0.04        5.53      2.39 o 
  -6   4  15        4.29        4.97      2.39 o 
  -5   4  15       29.06       18.24      3.32 o 
  -4   4  15       71.98       71.49      4.05 o 
  -3   4  15      119.82      120.72      4.98 o 
  -2   4  15        0.00        0.92      2.03 o 
  -1   4  15       35.28       32.61      3.13 o 
   0   4  15      135.97      136.38      7.10 o 
   1   4  15       50.97       32.98      3.32 o 
   2   4  15        0.83        2.03      2.21 o 
   3   4  15        7.04        6.08      2.58 o 
   4   4  15        2.11        4.05      2.58 o 
  -5   5  15       24.57       22.84      3.68 o 
  -4   5  15        3.64        2.21      2.39 o 
  -3   5  15        0.46        0.00      2.39 o 
  -2   5  15        1.45        1.66      2.21 o 
  -1   5  15        0.19       -1.47      2.03 o 
   0   5  15       10.77        8.83      1.62 o 
   1   5  15        1.49        0.92      2.39 o 
   2   5  15        0.47       -1.66      2.76 o 
   3   5  15       16.85       14.00      3.32 o 
  -2   6  15        3.10        3.50      2.95 o 
  -1   6  15        8.48       11.42      3.13 o 
   0   6  15        7.20        9.68      2.02 o 
  -9   0  16        7.27        9.21      3.13 o 
  -8   0  16        1.21        0.92      2.21 o 
  -7   0  16       43.91       43.85      3.32 o 
  -6   0  16       51.29       46.43      3.13 o 
  -5   0  16       20.82       17.68      2.21 o 
  -4   0  16      293.65      309.88      6.28 o 
  -3   0  16      232.40      243.73      5.35 o 
  -2   0  16       12.75       11.61      1.66 o 
  -1   0  16      814.99      803.99      8.90 o 
   0   0  16     1095.32     1197.78     23.12 o 
   1   0  16       26.81       26.53      2.03 o 
   2   0  16        6.51        4.79      1.66 o 
   3   0  16       99.24      102.84      4.24 o 
   4   0  16      636.05      673.69     10.72 o 
   5   0  16        4.63        5.71      2.03 o 
   6   0  16        4.50        8.10      2.21 o 
  -9   1  16        0.20        0.37      2.39 o 
  -8   1  16        6.45       10.87      2.58 o 
  -7   1  16        0.24       -0.74      2.21 o 
  -6   1  16       44.16       47.72      3.32 o 
  -5   1  16        7.63        4.97      1.66 o 
  -4   1  16        0.81        0.74      1.66 o 
  -3   1  16       42.02       41.64      2.58 o 
  -2   1  16        0.05       -1.47      1.47 o 
  -1   1  16        9.26       11.24      1.66 o 
   0   1  16       58.09       46.16      2.47 o 
   1   1  16        2.48        1.66      1.66 o 
   2   1  16       18.53       17.50      2.39 o 
   3   1  16        3.19        2.76      1.84 o 
   4   1  16      189.73      207.61      6.45 o 
   5   1  16        3.67        4.97      2.21 o 
   6   1  16        0.38        4.79      2.03 o 
  -8   2  16        0.36        0.18      2.39 o 
  -7   2  16       36.83       39.24      3.50 o 
  -6   2  16       82.10       81.45      4.24 o 
  -5   2  16        0.21        1.29      1.66 o 
  -4   2  16       14.95       11.05      2.21 o 
  -3   2  16        0.47       -1.29      1.66 o 
  -2   2  16      151.69      145.29      4.61 o 
  -1   2  16       94.94       90.13      3.87 o 
   0   2  16        7.17        8.91      1.30 o 
   1   2  16        0.51        6.45      1.66 o 
   2   2  16        1.83       -2.03      2.03 o 
   3   2  16      208.43      203.21      6.09 o 
   4   2  16        0.71       -2.39      2.39 o 
   5   2  16        4.90        6.08      2.76 o 
   6   2  16        0.01       -2.39      2.39 o 
  -8   3  16       10.03        5.71      2.95 o 
  -7   3  16        6.74        4.42      2.58 o 
  -6   3  16        5.47        5.16      2.21 o 
  -5   3  16       16.45       22.29      2.76 o 
  -4   3  16        9.28        5.16      2.39 o 
  -3   3  16        9.79       14.74      2.95 o 
  -2   3  16        0.46       -2.21      2.21 o 
  -1   3  16      532.08      548.64      8.87 o 
   0   3  16       23.21       17.13      1.89 o 
   1   3  16        0.69       -1.84      1.84 o 
   2   3  16        1.06       -0.37      2.39 o 
   3   3  16        6.27        7.00      2.21 o 
   4   3  16        0.56        2.95      2.21 o 
   5   3  16        0.84        2.58      2.39 o 
  -7   4  16       12.33       13.82      2.95 o 
  -6   4  16       22.85       24.68      3.32 o 
  -5   4  16       15.46       19.16      3.13 o 
  -4   4  16       33.92       38.87      3.50 o 
  -3   4  16        8.25        5.16      2.58 o 
  -2   4  16       50.48       58.77      3.68 o 
  -1   4  16       17.63       18.79      2.95 o 
   0   4  16       38.81       42.24      2.61 o 
   1   4  16       11.42        5.89      2.95 o 
   2   4  16       14.20       13.63      2.58 o 
   3   4  16       11.56       13.82      2.58 o 
   4   4  16        6.70        9.03      2.76 o 
  -5   5  16        1.50        6.08      2.76 o 
  -4   5  16       10.24        9.58      2.95 o 
  -3   5  16        1.36        2.03      2.76 o 
  -2   5  16        1.60        0.18      2.03 o 
  -1   5  16        8.82        7.74      2.39 o 
   0   5  16        9.11        3.22      1.69 o 
   1   5  16        3.45        4.79      2.39 o 
   2   5  16        8.22        9.39      3.50 o 
   3   5  16        2.55        6.08      2.95 o 
  -9   1  17        1.24       -0.74      2.39 o 
  -8   1  17       11.54       10.68      2.58 o 
  -7   1  17       10.03        7.74      2.58 o 
  -6   1  17       33.90       33.90      2.95 o 
  -5   1  17        0.04        1.84      1.47 o 
  -4   1  17       22.11       18.42      2.21 o 
  -3   1  17        6.75       10.13      1.66 o 
  -2   1  17        0.95       -0.74      1.47 o 
  -1   1  17        7.70        7.55      1.84 o 
   0   1  17      416.23      406.47     13.30 o 
   1   1  17        1.09        0.37      1.47 o 
   2   1  17       14.31       14.92      2.21 o 
   3   1  17      128.37      123.68      4.98 o 
   4   1  17      141.00      140.27      5.71 o 
   5   1  17        4.84        7.74      2.39 o 
   6   1  17        7.39        5.71      2.76 o 
  -8   2  17        1.78        0.00      2.58 o 
  -7   2  17        9.55       15.66      3.32 o 
  -6   2  17       21.47       22.84      2.58 o 
  -5   2  17        0.03        0.37      1.66 o 
  -4   2  17        2.59        2.76      1.84 o 
  -3   2  17        0.78       -2.03      2.21 o 
  -2   2  17       23.75       18.79      2.39 o 
  -1   2  17       62.67       58.41      3.50 o 
   0   2  17        2.73       -1.18      1.28 o 
   1   2  17       14.88       14.00      2.03 o 
   2   2  17        8.94       10.68      2.39 o 
   3   2  17       35.10       32.79      3.87 o 
   4   2  17       22.33       23.21      2.95 o 
   5   2  17        0.48        3.87      2.21 o 
  -8   3  17        0.23        4.97      2.39 o 
  -7   3  17       73.04       81.63      4.79 o 
  -6   3  17        2.62        4.42      2.21 o 
  -5   3  17        1.66        0.37      2.21 o 
  -4   3  17       66.07       62.28      3.69 o 
  -3   3  17      535.39      567.96      9.42 o 
  -2   3  17      273.27      283.56      6.83 o 
  -1   3  17       45.43       50.11      3.32 o 
   0   3  17      153.85      148.92      3.78 o 
   1   3  17       10.75        4.05      2.39 o 
   2   3  17       62.70       78.86      4.05 o 
   3   3  17       42.92       50.48      3.68 o 
   4   3  17        1.29       -0.37      2.39 o 
   5   3  17        0.00       -2.58      2.58 o 
  -7   4  17        0.00        4.97      2.58 o 
  -6   4  17       27.67       26.16      3.50 o 
  -5   4  17       46.42       45.69      4.05 o 
  -4   4  17        0.35       -0.55      2.21 o 
  -3   4  17        0.41       -0.92      2.21 o 
  -2   4  17        5.81        6.08      2.03 o 
  -1   4  17       10.49        8.66      2.76 o 
   0   4  17       29.71       29.88      2.60 o 
   1   4  17        6.14        6.63      2.03 o 
   2   4  17        4.53        5.53      2.58 o 
   3   4  17        0.68        0.18      2.39 o 
   4   4  17        1.94        2.03      2.76 o 
  -5   5  17        9.82       11.97      3.13 o 
  -4   5  17        0.51       -2.39      2.39 o 
  -3   5  17       15.45       18.60      3.32 o 
  -2   5  17        2.93        4.24      2.39 o 
  -1   5  17       11.38        4.05      2.76 o 
   0   5  17        1.42       -1.29      1.69 o 
   1   5  17        1.74       -0.74      2.58 o 
   2   5  17       13.83        9.21      3.68 o 
  -9   0  18      148.70      143.21      6.82 o 
  -8   0  18       51.04       49.38      3.87 o 
  -7   0  18        3.49        6.45      2.21 o 
  -6   0  18       95.24      100.99      4.61 o 
  -5   0  18      137.65      133.28      4.61 o 
  -4   0  18      402.31      379.85      7.39 o 
  -3   0  18       35.33       33.16      2.21 o 
  -2   0  18        4.74        4.24      1.47 o 
  -1   0  18        0.01        2.03      1.47 o 
   0   0  18        0.51       -2.03      2.03 o 
   1   0  18        0.36        2.39      1.47 o 
   2   0  18        5.53        4.24      1.84 o 
   3   0  18       17.87       10.32      2.58 o 
   4   0  18        4.28       -1.66      2.95 o 
   5   0  18        0.52       -2.39      2.39 o 
  -8   1  18       93.92       84.58      5.34 o 
  -7   1  18        2.10        2.03      2.21 o 
  -6   1  18       22.21       19.34      2.58 o 
  -5   1  18        3.27        6.82      1.47 o 
  -4   1  18       11.96        9.21      2.21 o 
  -3   1  18        3.65        2.76      1.84 o 
  -2   1  18       81.21       94.73      3.69 o 
  -1   1  18        7.56        8.29      1.84 o 
   0   1  18       40.74       48.38      2.21 o 
   1   1  18        0.25        0.92      1.47 o 
   2   1  18        6.48        3.50      1.84 o 
   3   1  18       86.87       91.96      4.79 o 
   4   1  18        6.37        7.55      2.76 o 
   5   1  18        0.04        2.03      2.21 o 
  -8   2  18       34.41       43.84      3.68 o 
  -7   2  18      483.83      504.22     10.52 o 
  -6   2  18       16.01       14.92      2.76 o 
  -5   2  18       10.42       12.89      2.03 o 
  -4   2  18        7.43        7.00      2.03 o 
  -3   2  18      649.09      684.77      9.80 o 
  -2   2  18        8.96       11.79      2.03 o 
  -1   2  18       52.25       48.27      3.13 o 
   0   2  18        9.49        6.69      1.49 o 
   1   2  18        3.26        1.47      1.84 o 
   2   2  18        3.93        7.92      1.84 o 
   3   2  18      126.56      130.49      5.71 o 
   4   2  18        2.79       -0.55      2.39 o 
   5   2  18        0.00       -2.03      2.58 o 
  -7   3  18        0.57       -2.76      2.76 o 
  -6   3  18       15.10       16.39      2.95 o 
  -5   3  18       11.05       10.32      2.39 o 
  -4   3  18       10.16       12.71      2.76 o 
  -3   3  18      405.72      400.42      8.68 o 
  -2   3  18       25.19       26.16      3.32 o 
  -1   3  18       30.58       19.53      3.32 o 
   0   3  18       54.60       33.48      7.00 o 
   1   3  18       98.75      105.97      4.61 o 
   2   3  18        7.70        9.76      2.58 o 
   3   3  18        1.28        2.58      2.21 o 
   4   3  18        2.66        2.95      2.39 o 
  -6   4  18        6.98        7.37      2.76 o 
  -5   4  18        9.84       11.24      2.95 o 
  -4   4  18       28.60       29.29      3.13 o 
  -3   4  18        3.54        4.05      2.03 o 
  -2   4  18       31.71       30.21      3.13 o 
  -1   4  18       27.87       25.05      2.95 o 
   0   4  18       54.20       49.35      2.67 o 
   1   4  18        2.45        0.37      2.39 o 
   2   4  18       24.64       22.47      3.13 o 
   3   4  18       16.19       10.87      3.13 o 
  -4   5  18        0.05        2.58      2.39 o 
  -3   5  18        1.08       -1.66      2.58 o 
  -2   5  18       13.29       16.39      2.95 o 
  -1   5  18       13.40       15.29      2.95 o 
   0   5  18        0.49       -1.82      1.82 o 
   1   5  18        1.71        3.87      2.76 o 
  -8   1  19       45.51       38.50      4.05 o 
  -7   1  19       36.62       36.66      3.50 o 
  -6   1  19        0.26       -1.29      2.03 o 
  -5   1  19        1.28        2.76      1.47 o 
  -4   1  19      169.11      176.27      5.35 o 
  -3   1  19        8.63        2.21      2.03 o 
  -2   1  19        1.48        0.92      1.84 o 
  -1   1  19        9.20        8.29      2.03 o 
   0   1  19        1.15       -4.42      4.42 o 
   1   1  19       21.93       24.13      2.39 o 
   2   1  19        0.10       -1.84      1.84 o 
   3   1  19        6.49        2.39      2.95 o 
   4   1  19       26.58       25.61      3.32 o 
   5   1  19        0.00        1.47      2.21 o 
  -8   2  19       20.45       18.24      3.32 o 
  -7   2  19        0.15       -1.84      3.50 o 
  -6   2  19        0.58        1.47      1.84 o 
  -5   2  19        5.00        3.13      1.84 o 
  -4   2  19       28.18       28.55      2.76 o 
  -3   2  19      491.57      485.09      9.05 o 
  -2   2  19        8.12        9.76      2.39 o 
  -1   2  19       29.00       30.95      2.95 o 
   0   2  19        5.52        3.32      1.56 o 
   1   2  19       54.97       49.93      3.32 o 
   2   2  19        9.01       11.05      2.39 o 
   3   2  19        0.64        0.92      2.39 o 
   4   2  19        1.47        2.21      2.21 o 
   5   2  19        6.89        9.58      2.76 o 
  -7   3  19        4.41        4.24      2.39 o 
  -6   3  19       31.50       28.55      3.50 o 
  -5   3  19       12.19       15.84      2.58 o 
  -4   3  19       81.47       91.21      4.61 o 
  -3   3  19       60.62       59.33      4.42 o 
  -2   3  19       46.86       51.96      3.68 o 
  -1   3  19        5.53       -2.39      2.58 o 
   0   3  19       97.35       91.36      3.32 o 
   1   3  19        9.91       10.68      2.58 o 
   2   3  19        0.93       -0.37      2.21 o 
   3   3  19        3.44        2.21      2.58 o 
   4   3  19        9.60        7.74      2.76 o 
  -6   4  19        7.64       10.50      3.13 o 
  -5   4  19        1.00        3.13      2.58 o 
  -4   4  19       14.74       16.03      2.76 o 
  -3   4  19        0.60        2.39      2.21 o 
  -2   4  19       13.43       -0.74      2.21 o 
  -1   4  19        0.46       -2.39      2.39 o 
   0   4  19        6.64       -0.64      1.95 o 
   1   4  19        9.48        9.58      2.95 o 
   2   4  19        0.16       -2.39      2.39 o 
   3   4  19        2.50        1.47      2.39 o 
  -4   5  19        5.64        7.37      2.95 o 
  -3   5  19        1.17        4.42      2.39 o 
  -2   5  19        8.08        7.74      3.13 o 
  -1   5  19        4.49        3.50      2.58 o 
   0   5  19       12.70       14.23      2.12 o 
   1   5  19        1.88        0.55      2.76 o 
  -8   0  20       20.42       30.39      3.32 o 
  -7   0  20       14.12       14.00      2.39 o 
  -6   0  20        0.01       -0.37      1.66 o 
  -5   0  20        3.35        3.68      1.66 o 
  -4   0  20        6.20        8.47      2.03 o 
  -3   0  20        6.59       13.08      1.84 o 
  -2   0  20        0.49       -1.11      1.47 o 
  -1   0  20       57.91       62.28      3.32 o 
   0   0  20       65.78       67.64      2.48 o 
   1   0  20        4.88        2.95      1.66 o 
   2   0  20        0.13       -0.37      1.84 o 
   3   0  20       14.40        9.76      3.32 o 
   4   0  20       20.65       25.24      3.13 o 
   5   0  20        0.08       -0.55      2.39 o 
  -8   1  20       19.64       14.74      3.13 o 
  -7   1  20        9.88        9.95      2.58 o 
  -6   1  20        4.63       10.68      2.03 o 
  -5   1  20        2.80        0.92      1.84 o 
  -4   1  20       32.02       27.27      2.95 o 
  -3   1  20        0.10        2.39      1.66 o 
  -2   1  20       24.62       23.76      2.58 o 
  -1   1  20      125.01      140.46      4.61 o 
   0   1  20       97.95       94.58      3.06 o 
   1   1  20        0.00        2.21      1.66 o 
   2   1  20        3.54        3.13      1.84 o 
   3   1  20      114.57      127.35      5.90 o 
   4   1  20       41.35       56.01      4.24 o 
   5   1  20        1.81        1.47      2.21 o 
  -8   2  20        0.37        2.76      2.95 o 
  -7   2  20       94.38      106.14      5.53 o 
  -6   2  20        0.10       -1.29      2.39 o 
  -5   2  20        3.17        1.29      1.84 o 
  -4   2  20       20.33       16.21      2.58 o 
  -3   2  20      461.80      476.83      9.23 o 
  -2   2  20        0.75       -0.74      2.03 o 
  -1   2  20       40.53       36.66      3.32 o 
   0   2  20       14.51       10.47      1.84 o 
   1   2  20       12.92       12.34      2.21 o 
   2   2  20        0.98        1.29      2.03 o 
   3   2  20       14.93       12.34      2.95 o 
   4   2  20        1.83       -1.66      2.39 o 
  -7   3  20        0.10       -1.47      2.58 o 
  -6   3  20        4.72        8.29      2.58 o 
  -5   3  20        2.00       -1.66      2.21 o 
  -4   3  20       84.18       86.06      4.42 o 
  -3   3  20       56.80       69.28      4.05 o 
  -2   3  20       16.34       21.55      2.76 o 
  -1   3  20        0.02        0.37      2.21 o 
   0   3  20        3.87       -2.07      2.07 o 
   1   3  20       14.18       13.08      2.76 o 
   2   3  20       16.96       23.76      3.13 o 
   3   3  20        0.01        3.87      2.21 o 
   4   3  20        3.09        7.37      2.76 o 
  -6   4  20       36.62       45.13      4.24 o 
  -5   4  20       11.75       12.89      3.13 o 
  -4   4  20        2.79        6.82      2.39 o 
  -3   4  20        1.02        2.39      2.03 o 
  -2   4  20       17.34       15.84      3.13 o 
  -1   4  20       19.14       20.08      2.76 o 
   0   4  20       19.73       17.77      2.21 o 
   1   4  20        0.08        0.37      2.39 o 
   2   4  20        0.80        2.58      2.58 o 
  -3   5  20        2.12        4.60      2.76 o 
  -2   5  20        5.23        5.34      2.95 o 
  -1   5  20        0.11       -2.21      2.58 o 
   0   5  20       11.52       17.63      2.28 o 
  -8   1  21        0.01        0.37      2.76 o 
  -7   1  21        0.70        2.95      2.39 o 
  -6   1  21       28.66       30.21      3.13 o 
  -5   1  21        1.79        1.11      1.84 o 
  -4   1  21       47.28       47.72      3.32 o 
  -3   1  21        3.53        2.39      2.03 o 
  -2   1  21        0.02       -1.84      1.84 o 
  -1   1  21        2.05       -2.39      2.39 o 
   0   1  21       40.67       31.05      3.13 o 
   1   1  21        2.09        7.92      1.66 o 
   2   1  21        6.07        5.16      2.21 o 
   3   1  21       16.77       19.34      3.68 o 
   4   1  21       13.30        5.53      3.13 o 
  -7   2  21       34.05       40.90      4.05 o 
  -6   2  21        1.42        3.68      2.39 o 
  -5   2  21        0.03        1.66      1.84 o 
  -4   2  21        3.18        3.87      2.03 o 
  -3   2  21       76.50       79.05      4.98 o 
  -2   2  21       45.05       49.38      3.50 o 
  -1   2  21        1.48        0.55      2.03 o 
   0   2  21        0.50       -0.19      1.57 o 
   1   2  21        1.80        1.11      2.03 o 
   2   2  21        1.82        3.32      2.58 o 
   3   2  21        2.23       -0.55      2.76 o 
   4   2  21        0.05        0.37      2.39 o 
  -7   3  21        2.51       -1.84      2.58 o 
  -6   3  21        5.77        5.71      2.58 o 
  -5   3  21        0.22        1.47      2.03 o 
  -4   3  21       55.77       46.25      4.05 o 
  -3   3  21       16.94       16.21      2.76 o 
  -2   3  21       24.38       24.13      3.32 o 
  -1   3  21        0.02       -1.47      2.21 o 
   0   3  21       27.94       27.19      3.22 o 
   1   3  21        0.41       -2.21      2.21 o 
   2   3  21        0.08       -2.39      2.39 o 
   3   3  21        1.67        2.76      2.39 o 
  -5   4  21        7.10        7.00      2.76 o 
  -4   4  21        0.02       -2.76      2.76 o 
  -3   4  21        9.91        7.55      2.58 o 
  -2   4  21       15.26       14.74      2.76 o 
  -1   4  21       28.96       25.61      3.68 o 
   0   4  21       12.54        6.55      2.02 o 
   1   4  21        2.22        1.11      2.76 o 
   2   4  21        0.39        3.68      2.39 o 
  -2   5  21        7.27        0.37      2.76 o 
  -8   0  22       63.28       78.12      4.61 o 
  -7   0  22       19.30       20.63      2.95 o 
  -6   0  22       48.06       44.03      3.50 o 
  -5   0  22        0.80        1.84      2.03 o 
  -4   0  22       80.49       83.48      4.05 o 
  -3   0  22       22.64       18.05      2.21 o 
  -2   0  22       52.83       44.77      3.32 o 
  -1   0  22      131.11      131.43      4.98 o 
   0   0  22       98.60       95.65      3.13 o 
   1   0  22        3.87        4.97      1.84 o 
   2   0  22      103.11       92.70      4.79 o 
   3   0  22      323.14      376.89      9.59 o 
   4   0  22       53.13       57.67      4.42 o 
  -8   1  22       10.89        9.21      3.13 o 
  -7   1  22       60.31       56.75      4.24 o 
  -6   1  22        0.04        0.37      2.03 o 
  -5   1  22       15.64       13.82      2.76 o 
  -4   1  22        7.37        7.18      2.39 o 
  -3   1  22       90.22       93.80      4.61 o 
  -2   1  22        7.96        9.21      2.21 o 
  -1   1  22        1.18       -0.37      2.03 o 
   0   1  22       14.17       11.97      2.08 o 
   1   1  22        3.32        1.47      2.03 o 
   2   1  22        0.94       -0.74      2.21 o 
   3   1  22       16.86       13.26      3.50 o 
   4   1  22        2.63        2.21      2.76 o 
  -7   2  22        4.97        9.39      2.76 o 
  -6   2  22        0.01       -2.03      2.03 o 
  -5   2  22        0.58        0.74      2.03 o 
  -4   2  22        2.56        6.08      2.21 o 
  -3   2  22       38.43       34.27      3.68 o 
  -2   2  22       42.56       51.03      3.68 o 
  -1   2  22        0.56        2.76      1.84 o 
   0   2  22        2.63        3.15      1.42 o 
   1   2  22        2.28        2.76      1.84 o 
   2   2  22        0.22        1.29      2.21 o 
   3   2  22        1.18       -2.58      2.58 o 
  -6   3  22        0.66        3.32      2.39 o 
  -5   3  22        3.12        4.97      2.58 o 
  -4   3  22        0.63        0.92      2.76 o 
  -3   3  22        1.58        0.55      2.58 o 
  -2   3  22       10.49        7.18      2.76 o 
  -1   3  22        8.05       11.60      2.58 o 
   0   3  22        3.93       -1.66      2.08 o 
   1   3  22        4.37        4.60      2.58 o 
   2   3  22        5.77        0.92      2.58 o 
   3   3  22        0.74        2.21      2.39 o 
  -5   4  22        2.63        3.87      2.58 o 
  -4   4  22        6.50        4.79      3.13 o 
  -3   4  22        3.37        2.58      2.21 o 
  -2   4  22        1.60        1.11      2.76 o 
  -1   4  22        5.98       -0.74      3.50 o 
   0   4  22        6.82        4.88      2.30 o 
   1   4  22        0.24       -2.58      2.58 o 
  -7   1  23       47.70       47.90      4.24 o 
  -6   1  23       24.10       34.26      3.13 o 
  -5   1  23       16.89       14.55      2.76 o 
  -4   1  23        0.03        1.11      1.84 o 
  -3   1  23       73.93       72.97      4.61 o 
  -2   1  23       21.17       20.08      2.76 o 
  -1   1  23        0.97        1.84      2.03 o 
   0   1  23        9.25        4.47      3.78 o 
   1   1  23        0.92       -2.21      2.21 o 
   2   1  23        8.47       11.60      2.76 o 
   3   1  23       23.55       23.95      3.50 o 
  -7   2  23        0.81        3.87      2.58 o 
  -6   2  23        4.67        2.95      2.76 o 
  -5   2  23        2.94        8.84      2.21 o 
  -4   2  23       25.66       28.55      3.32 o 
  -3   2  23       16.19       14.18      2.76 o 
  -2   2  23        1.68        1.84      2.39 o 
  -1   2  23        9.71       10.50      2.03 o 
   0   2  23        0.66        0.25      1.55 o 
   1   2  23        0.00       -1.47      2.03 o 
   2   2  23        0.02        1.84      2.21 o 
   3   2  23        0.17       -2.76      2.76 o 
  -6   3  23        2.46        0.92      2.76 o 
  -5   3  23       19.77       20.82      3.50 o 
  -4   3  23       96.01       89.01      4.98 o 
  -3   3  23       21.52       19.89      2.95 o 
  -2   3  23        7.30        6.08      2.76 o 
  -1   3  23        7.29       -2.58      3.13 o 
   0   3  23       18.92       12.34      2.39 o 
   1   3  23       31.04       39.42      3.68 o 
   2   3  23        0.48       -1.84      2.39 o 
  -4   4  23        7.98        7.92      2.76 o 
  -3   4  23       18.19       18.24      3.32 o 
  -2   4  23        0.47        4.05      2.21 o 
  -1   4  23       27.34       30.76      3.68 o 
   0   4  23        2.41       -0.46      2.49 o 
  -7   0  24       28.12       26.90      3.68 o 
  -6   0  24        0.01        2.76      1.84 o 
  -5   0  24       18.57       14.74      2.76 o 
  -4   0  24        6.04        2.21      2.21 o 
  -3   0  24       31.70       31.13      3.13 o 
  -2   0  24       70.64       74.44      3.87 o 
  -1   0  24       21.49       22.47      2.76 o 
   0   0  24       34.79       34.71      2.15 o 
   1   0  24        3.31        6.63      2.21 o 
   2   0  24       11.76       19.16      2.95 o 
   3   0  24        1.40        6.63      2.76 o 
  -7   1  24       21.08       21.37      3.32 o 
  -6   1  24        0.55        0.92      2.21 o 
  -5   1  24       13.15        6.08      2.95 o 
  -4   1  24        0.48       -0.18      2.21 o 
  -3   1  24      190.75      200.42      6.64 o 
  -2   1  24        0.79       -1.29      2.21 o 
  -1   1  24        3.47       -0.74      2.21 o 
   0   1  24        1.10        0.42      1.49 o 
   1   1  24        0.67        0.00      2.21 o 
   2   1  24        7.01       11.60      2.76 o 
   3   1  24        2.43        0.55      2.95 o 
  -6   2  24        1.37        0.74      2.21 o 
  -5   2  24        5.55        6.82      2.39 o 
  -4   2  24      110.09      104.49      5.34 o 
  -3   2  24       77.27       86.05      4.79 o 
  -2   2  24       11.65       18.42      2.76 o 
  -1   2  24        0.01       -2.58      2.58 o 
   0   2  24        3.23       -0.30      6.45 o 
   1   2  24        7.53        4.97      2.76 o 
   2   2  24        6.87        3.68      3.32 o 
  -5   3  24       17.77       24.68      2.95 o 
  -4   3  24       19.97       17.13      3.32 o 
  -3   3  24        5.54        2.95      3.13 o 
  -2   3  24       14.11       18.42      2.95 o 
  -1   3  24       31.12       26.53      3.50 o 
   0   3  24       16.33       17.31      2.30 o 
   1   3  24        1.19        2.39      2.58 o 
  -3   4  24        9.65        9.76      3.32 o 
  -2   4  24        1.80        8.29      2.21 o 
  -1   4  24        5.91        0.37      3.50 o 
  -7   1  25       12.16       15.29      3.32 o 
  -6   1  25        1.47        3.87      2.21 o 
  -5   1  25        9.45        9.39      2.76 o 
  -4   1  25       20.69       26.71      2.95 o 
  -3   1  25       69.35       63.75      4.61 o 
  -2   1  25        0.62        3.13      1.84 o 
  -1   1  25        1.86       -0.74      2.39 o 
   0   1  25        0.51        0.18      1.43 o 
   1   1  25        1.62        1.47      2.03 o 
   2   1  25        0.00       -2.03      2.76 o 
  -6   2  25        0.10        3.68      1.84 o 
  -5   2  25        3.48        5.16      2.21 o 
  -4   2  25       32.20       39.98      4.05 o 
  -3   2  25       54.89       57.30      4.42 o 
  -2   2  25       10.94        5.89      2.95 o 
  -1   2  25        0.67        1.84      1.84 o 
   0   2  25       37.84       37.06      3.87 o 
   1   2  25        8.75        9.95      2.76 o 
   2   2  25       12.09       21.92      3.50 o 
  -5   3  25        0.82       -2.76      2.76 o 
  -4   3  25        1.31       -2.95      2.95 o 
  -3   3  25       72.23       79.41      4.79 o 
  -2   3  25        2.63        4.97      2.39 o 
  -1   3  25        6.18       -3.87      3.87 o 
   0   3  25        2.59       -1.95      1.95 o 
   1   3  25        0.29       -1.29      2.58 o 
  -6   0  26        0.00       -2.58      2.58 o 
  -5   0  26       14.50       12.16      2.76 o 
  -4   0  26        9.90        8.10      2.39 o 
  -3   0  26        1.48       -0.92      2.39 o 
  -2   0  26        0.00        0.92      2.21 o 
  -1   0  26        0.86       -1.66      2.03 o 
   0   0  26        0.06        0.64      2.95 o 
   1   0  26        0.07       -0.18      2.39 o 
   2   0  26        0.35       -2.95      2.95 o 
  -6   1  26        1.14       -0.74      2.39 o 
  -5   1  26        0.03       -2.58      2.58 o 
  -4   1  26        6.20       10.32      2.76 o 
  -3   1  26       32.42       37.95      3.87 o 
  -2   1  26        0.69        3.87      2.21 o 
  -1   1  26       12.78        4.61      3.13 o 
   0   1  26        2.40        3.01      3.87 o 
   1   1  26       14.78       15.10      3.32 o 
   2   1  26       21.65       26.71      3.50 o 
  -6   2  26        1.10        3.32      2.39 o 
  -5   2  26        0.35        1.11      2.21 o 
  -4   2  26       80.40       87.89      4.98 o 
  -3   2  26        4.21        1.84      2.95 o 
  -2   2  26        5.05        2.03      2.21 o 
  -1   2  26        1.20       -2.39      2.39 o 
   0   2  26        1.74       -2.86      2.86 o 
   1   2  26        0.20        0.18      2.58 o 
  -4   3  26        1.80        1.66      2.58 o 
  -3   3  26        0.18       -2.21      2.95 o 
  -2   3  26        0.65       -1.11      2.58 o 
  -1   3  26        0.00       -2.58      2.58 o 
   0   3  26        5.99        4.05      2.02 o 
  -6   1  27       12.80       16.39      2.76 o 
  -5   1  27        3.16        2.21      2.39 o 
  -4   1  27        2.56        8.66      2.39 o 
  -3   1  27        7.27        6.08      3.13 o 
  -2   1  27        1.29       -2.21      2.58 o 
  -1   1  27        3.75       -2.95      2.95 o 
   0   1  27        7.75       11.19      1.89 o 
   1   1  27        8.33        9.21      3.13 o 
  -5   2  27        4.77        8.84      2.76 o 
  -4   2  27       12.56       15.47      3.32 o 
  -3   2  27        3.01        3.68      2.58 o 
  -2   2  27        0.27        1.84      2.03 o 
  -1   2  27        0.62        2.03      2.21 o 
   0   2  27        8.95       10.83      2.20 o 
  -5   0  28       12.02       13.82      2.76 o 
  -4   0  28        0.76        1.84      2.39 o 
  -3   0  28       62.30       77.38      5.16 o 
  -2   0  28        3.15        2.21      2.58 o 
  -1   0  28        0.75       -2.39      2.39 o 
   0   0  28        0.75        2.40      1.49 o 
  -5   1  28        1.98        3.13      2.39 o 
  -4   1  28       19.08       18.24      3.50 o 
  -3   1  28        3.63       -1.47      3.13 o 
  -2   1  28       14.51       14.74      3.32 o 
  -1   1  28        1.38       -2.95      2.95 o 
   0   1  28        3.76        1.93      1.82 o 
  -4   2  28        4.28       -0.55      3.32 o 
  -3   2  28       17.91       23.03      3.32 o 
  -2   2  28        6.70        4.79      2.95 o 
  -1   2  28        0.91        4.60      2.39 o 
  -4   1  29        4.57        2.39      2.76 o 
  -3   1  29       54.95       56.01      4.79 o 
  -2   1  29        1.01        0.00      2.39 o 
  -1   1  29        0.04       -0.37      2.58 o 
                                                 
